# Supplementary material for: Proteomic Analysis of Matched Formalin-Fixed, Paraffin-Embedded Specimens in Patients with Advanced Serous Ovarian Carcinoma
Source: Proteomes. 2013 Oct 17;1(3):240–53. doi: 10.3390/proteomes1030240 (PMC5302701; doi:10.3390/proteomes1030240)
Supplement: Supplementary File 1 [file proteomes-01-00240-s001.zip]

Archive with 2 entries (2 files):
- proteomes-39065-Supplementary-Global Proteomics Data (Table S2).xls
- proteomes-39065-Supplementary.docx
