# Supplementary material for: Proteomic Analysis of Matched Formalin-Fixed, Paraffin-Embedded Specimens in Patients with Advanced Serous Ovarian Carcinoma
Source: Proteomes. 2013 Oct 17;1(3):240–53. doi: 10.3390/proteomes1030240 (PMC5302701; doi:10.3390/proteomes1030240)
Supplement: Supplementary File 1 [file proteomes-01-00240-s001.zip › proteomes-39065-Supplementary-Global Proteomics Data (Table S2).xls]

## Sheet: Global Spectral Counts
Column1	Column2	Column3	Column4	Column5	Column6	Column7	Column8	Column9	Column10	Column11	Column12	Column13	Column14	Column15
		Patient 2		Patient 3		Patient 5		Patient 7		Patient 8		Patient 9
		Ovary (right)	Ovary (left)	Ovary (right)	Ovary (left)	Ovary (right)	Ovary (Left)	Ovary (right)	Ovary (left)	Ovary (right)	Ovary (left)	Ovary (right)	Ovary (left)
Protein	Accession	46	9	31	2	8	1	45	10	25	24	32	18	Reference
Isoform 1 of Collagen alpha-3(VI) chain OS=Homo sapiens GN=COL6A3	P12111-1	71	47	2	47	21	100	123	54	30	12	17	72	CO6A3_HUMAN
Hemoglobin subunit beta OS=Homo sapiens GN=HBB	P68871	72	64	124	188	25	13	7	98	22	29	28	114	HBB_HUMAN
Vimentin OS=Homo sapiens GN=VIM	P08670	87	77	82	86	92	84	70	107	70	66	45	95	VIME_HUMAN
Histone H4 OS=Homo sapiens GN=HIST1H4A	P62805	93	81	134	105	95	90	79	139	96	95	70	92	H4_HUMAN
Isoform M2 of Pyruvate kinase isozymes M1/M2 OS=Homo sapiens GN=PKM2	P14618-1	60	68	112	88	103	46	112	122	122	102	73	94	KPYM_HUMAN
Isoform 1 of Serum albumin OS=Homo sapiens GN=ALB	P02768-1	138	127	124	118	126	115	96	78	71	93	105	77	ALBU_HUMAN
Tubulin alpha-1A chain OS=Homo sapiens GN=TUBA1A	Q71U36	105	102	102	85	92	102	98	104	97	115	87	102	TBA1A_HUMAN
Isoform 1 of Myosin-9 OS=Homo sapiens GN=MYH9	P35579-1	122	117	58	57	63	43	71	91	140	181	94	132	MYH9_HUMAN
Actin, aortic smooth muscle OS=Homo sapiens GN=ACTA2	P62736	99	78	98	81	74	88	78	87	101	93	72	88	ACTA_HUMAN
78 kDa glucose-regulated protein OS=Homo sapiens GN=HSPA5	P11021	72	64	110	95	55	60	75	90	72	101	60	75	GRP78_HUMAN
Isoform 1 of Collagen alpha-1(XII) chain OS=Homo sapiens GN=COL12A1	Q99715-1	4	8	0	0	0	16	16	20	13	0	2	13	COCA1_HUMAN
Isoform alpha-enolase of Alpha-enolase OS=Homo sapiens GN=ENO1	P06733-1	117	108	126	102	127	73	118	101	84	78	81	101	ENOA_HUMAN
Isoform A of Prelamin-A/C OS=Homo sapiens GN=LMNA	P02545-1	59	54	65	51	31	54	17	79	82	58	45	73	LMNA_HUMAN
Actin, cytoplasmic 1 OS=Homo sapiens GN=ACTB	P60709	81	69	87	71	66	75	69	66	85	68	64	80	ACTB_HUMAN
Tubulin beta-2A chain OS=Homo sapiens GN=TUBB2A	Q13885	71	60	65	58	57	62	60	60	64	51	48	51	TBB2A_HUMAN
ATP synthase subunit beta, mitochondrial OS=Homo sapiens GN=ATP5B	P06576	116	122	93	85	94	69	73	71	146	93	91	144	ATPB_HUMAN
Isoform 1 of Annexin A2 OS=Homo sapiens GN=ANXA2	P07355-1	55	42	31	23	41	39	26	57	44	12	34	44	ANXA2_HUMAN
ATP synthase subunit alpha, mitochondrial OS=Homo sapiens GN=ATP5A1	P25705	73	79	73	63	71	43	63	52	102	59	65	102	ATPA_HUMAN
Annexin A5 OS=Homo sapiens GN=ANXA5	P08758	28	25	31	28	21	18	12	24	41	14	19	23	ANXA5_HUMAN
Isoform 1 of Filamin-A OS=Homo sapiens GN=FLNA	P21333-1	103	89	76	59	36	32	65	87	105	64	56	89	FLNA_HUMAN
Complement C3 OS=Homo sapiens GN=C3	P01024	33	58	27	33	65	31	44	40	22	54	27	25	CO3_HUMAN
Keratin, type II cytoskeletal 8 OS=Homo sapiens GN=KRT8	P05787	214	204	122	103	179	215	130	136	155	125	159	147	K2C8_HUMAN
Hemoglobin subunit alpha OS=Homo sapiens GN=HBA1	P69905	40	32	56	93	13	3	2	51	10	9	16	57	HBA_HUMAN
Isoform 1 of Plectin OS=Homo sapiens GN=PLEC	Q15149-1	58	58	65	46	10	8	146	202	56	28	48	61	PLEC_HUMAN
Histone H2A type 1-B/E OS=Homo sapiens GN=HIST1H2AB	P04908	28	26	35	40	27	24	27	23	26	22	27	29	H2A1B_HUMAN
Glyceraldehyde-3-phosphate dehydrogenase OS=Homo sapiens GN=GAPDH	P04406	73	68	71	50	78	79	71	70	53	97	63	57	G3P_HUMAN
Tubulin beta-2C chain OS=Homo sapiens GN=TUBB2C	P68371	62	54	49	45	47	55	52	64	51	64	40	37	TBB2C_HUMAN
Protein disulfide-isomerase A3 OS=Homo sapiens GN=PDIA3	P30101	29	27	61	40	35	57	28	30	55	51	35	41	PDIA3_HUMAN
Isoform 1 of Alpha-1-antitrypsin OS=Homo sapiens GN=SERPINA1	P01009-1	31	24	21	20	13	22	18	22	12	17	25	18	A1AT_HUMAN
Keratin, type I cytoskeletal 19 OS=Homo sapiens GN=KRT19	P08727	189	199	104	71	94	78	94	72	52	83	106	92	K1C19_HUMAN
Ubiquitin-like modifier-activating enzyme 1 OS=Homo sapiens GN=UBA1	P22314	70	61	66	45	66	43	46	65	95	49	48	86	UBA1_HUMAN
Histone H2A type 1-A OS=Homo sapiens GN=HIST1H2AA	Q96QV6	33	26	37	43	33	27	22	41	29	27	27	28	H2A1A_HUMAN
Histone H2B type 1-B OS=Homo sapiens GN=HIST1H2BB	P33778	34	31	43	35	28	28	27	37	40	30	27	25	H2B1B_HUMAN
Talin-1 OS=Homo sapiens GN=TLN1	Q9Y490	72	76	55	43	37	19	22	38	58	43	35	39	TLN1_HUMAN
Heat shock 70 kDa protein 1-like OS=Homo sapiens GN=HSPA1L	P34931	35	29	26	21	21	18	27	33	48	33	32	27	HS71L_HUMAN
Serpin H1 OS=Homo sapiens GN=SERPINH1	P50454	16	16	20	14	17	16	20	34	17	29	13	20	SERPH_HUMAN
Glutathione S-transferase P OS=Homo sapiens GN=GSTP1	P09211	37	38	30	28	35	16	22	25	36	42	29	31	GSTP1_HUMAN
Phosphoglycerate kinase 1 OS=Homo sapiens GN=PGK1	P00558	43	42	42	23	45	24	37	45	41	26	36	32	PGK1_HUMAN
Isoform 1 of Fibronectin OS=Homo sapiens GN=FN1	P02751-1	2	7	3	10	0	7	28	58	1	4	10	104	FINC_HUMAN
Annexin A1 OS=Homo sapiens GN=ANXA1	P04083	68	56	40	27	29	11	48	58	52	74	20	27	ANXA1_HUMAN
Tubulin beta chain OS=Homo sapiens GN=TUBB	P07437	39	31	40	35	27	38	30	35	40	45	35	33	TBB5_HUMAN
Collagen alpha-1(VI) chain OS=Homo sapiens GN=COL6A1	P12109	10	3	0	7	6	12	13	13	0	3	3	5	CO6A1_HUMAN
Elongation factor 1-alpha 1 OS=Homo sapiens GN=EEF1A1	P68104	62	65	69	56	61	47	39	53	56	57	39	45	EF1A1_HUMAN
EMILIN-1 OS=Homo sapiens GN=EMILIN1	Q9Y6C2	1	0	0	0	2	6	5	0	0	0	0	5	EMIL1_HUMAN
Fructose-bisphosphate aldolase A OS=Homo sapiens GN=ALDOA	P04075	22	29	32	25	17	24	26	20	41	37	21	21	ALDOA_HUMAN
Heat shock protein beta-1 OS=Homo sapiens GN=HSPB1	P04792	48	43	23	18	41	130	41	27	61	85	32	36	HSPB1_HUMAN
Isoform 1 of Heat shock protein HSP 90-alpha OS=Homo sapiens GN=HSP90AA1	P07900-1	20	22	22	21	24	16	21	34	11	28	20	24	HS90A_HUMAN
Isoform 1 of Alpha-actinin-1 OS=Homo sapiens GN=ACTN1	P12814-1	27	27	19	19	26	6	25	50	16	22	29	26	ACTN1_HUMAN
Endoplasmin OS=Homo sapiens GN=HSP90B1	P14625	50	49	59	65	26	34	28	38	42	73	37	45	ENPL_HUMAN
60 kDa heat shock protein, mitochondrial OS=Homo sapiens GN=HSPD1	P10809	80	84	80	68	55	30	55	55	130	85	30	69	CH60_HUMAN
Nucleolin OS=Homo sapiens GN=NCL	P19338	65	64	53	62	57	32	39	72	60	53	15	36	NUCL_HUMAN
Isoform 1 of Clathrin heavy chain 1 OS=Homo sapiens GN=CLTC	Q00610-1	28	33	26	20	23	23	34	54	29	34	25	34	CLH1_HUMAN
Fructose-bisphosphate aldolase OS=Homo sapiens GN=ALDOC	A8MVZ9	12	18	17	14	15	14	21	21	21	19	13	15	A8MVZ9_HUMAN
Keratin, type I cytoskeletal 18 OS=Homo sapiens GN=KRT18	P05783	120	144	80	67	128	145	62	64	106	50	113	104	K1C18_HUMAN
Immunoblobulin light chain (Fragment) OS=Homo sapiens	Q0KKI6	33	33	36	31	21	14	18	14	13	9	16	21	Q0KKI6_HUMAN
Keratin, type II cytoskeletal 7 OS=Homo sapiens GN=KRT7	P08729	161	151	95	57	63	0	24	49	21	36	56	81	K2C7_HUMAN
Neuroblast differentiation-associated protein AHNAK OS=Homo sapiens GN=AHNAK	Q09666	100	91	61	40	29	8	24	26	78	43	15	26	AHNK_HUMAN
Heat shock 70 kDa protein 1A/1B OS=Homo sapiens GN=HSPA1A	P08107	27	17	22	14	11	11	13	22	34	19	17	20	HSP71_HUMAN
Complement C4-A OS=Homo sapiens GN=C4A	P0C0L4	0	11	7	8	12	1	4	7	2	5	7	15	CO4A_HUMAN
Isoform 1 of Heat shock cognate 71 kDa protein OS=Homo sapiens GN=HSPA8	P11142-1	41	44	35	33	45	39	49	45	40	43	25	35	HSP7C_HUMAN
Elongation factor 2 OS=Homo sapiens GN=EEF2	P13639	29	27	29	18	30	24	35	24	36	24	22	27	EF2_HUMAN
Isoform B1 of Heterogeneous nuclear ribonucleoproteins A2/B1 OS=Homo sapiens GN=HNRNPA2B1	P22626-1	29	25	34	30	23	29	20	43	26	27	25	22	ROA2_HUMAN
Ubiquitin-60S ribosomal protein L40 OS=Homo sapiens GN=UBA52	P62987	30	27	40	28	30	30	28	17	36	21	14	30	RL40_HUMAN
Isoform 1 of Neutral alpha-glucosidase AB OS=Homo sapiens GN=GANAB	Q14697-1	25	34	28	23	16	42	36	20	26	36	6	14	GANAB_HUMAN
Isoform 1 of Protein disulfide-isomerase A6 OS=Homo sapiens GN=PDIA6	Q15084-1	20	13	28	32	21	20	28	33	33	39	13	22	PDIA6_HUMAN
Isoform 1 of Gelsolin OS=Homo sapiens GN=GSN	P06396-1	20	19	24	15	22	13	16	14	8	29	17	16	GELS_HUMAN
Isoform 2C2 of Collagen alpha-2(VI) chain OS=Homo sapiens GN=COL6A2	P12110-1	5	2	0	2	0	3	13	6	0	0	0	2	CO6A2_HUMAN
Rab GDP dissociation inhibitor alpha OS=Homo sapiens GN=GDI1	P31150	21	23	17	21	16	17	11	14	16	19	9	12	GDIA_HUMAN
Peptidyl-prolyl cis-trans isomerase A OS=Homo sapiens GN=PPIA	P62937	19	17	47	25	31	30	28	27	34	24	19	24	PPIA_HUMAN
Glucose-6-phosphate isomerase OS=Homo sapiens GN=GPI	P06744	15	13	17	12	26	19	20	32	24	14	19	22	G6PI_HUMAN
Collagen alpha-2(I) chain OS=Homo sapiens GN=COL1A2	P08123	4	8	4	5	8	7	8	7	4	4	2	5	CO1A2_HUMAN
Transketolase OS=Homo sapiens GN=TKT	P29401	40	37	24	23	24	22	16	29	50	29	33	35	TKT_HUMAN
Isoform 1 of Selenium-binding protein 1 OS=Homo sapiens GN=SELENBP1	Q13228-1	14	15	27	9	7	0	3	0	24	9	12	8	SBP1_HUMAN
Isoform 1 of Spectrin alpha chain, brain OS=Homo sapiens GN=SPTAN1	Q13813-1	11	9	11	8	20	9	3	30	22	11	4	10	SPTA2_HUMAN
Isoform 1 of Tropomyosin alpha-1 chain OS=Homo sapiens GN=TPM1	P09493-1	17	16	13	13	14	12	24	17	24	19	13	26	TPM1_HUMAN
Histone H1.2 OS=Homo sapiens GN=HIST1H1C	P16403	15	11	28	20	13	8	10	15	17	23	12	14	H12_HUMAN
Peroxiredoxin-1 OS=Homo sapiens GN=PRDX1	Q06830	22	20	27	24	24	22	22	29	41	23	16	22	PRDX1_HUMAN
Cytoplasmic dynein 1 heavy chain 1 OS=Homo sapiens GN=DYNC1H1	Q14204	7	3	9	6	17	17	9	25	5	13	26	20	DYHC1_HUMAN
Isoform Long of Splicing factor, proline- and glutamine-rich OS=Homo sapiens GN=SFPQ	P23246-1	17	19	18	12	21	18	20	25	18	19	12	13	SFPQ_HUMAN
Prohibitin OS=Homo sapiens GN=PHB	P35232	19	22	18	19	15	6	22	19	19	32	13	27	PHB_HUMAN
Malate dehydrogenase, mitochondrial OS=Homo sapiens GN=MDH2	P40926	30	31	21	22	22	17	16	19	51	41	27	33	MDHM_HUMAN
Lamin-B2 OS=Homo sapiens GN=LMNB2	Q03252	4	3	3	5	4	4	0	6	2	1	2	2	LMNB2_HUMAN
X-ray repair cross-complementing protein 6 OS=Homo sapiens GN=XRCC6	P12956	12	13	20	15	14	13	6	20	17	18	4	9	XRCC6_HUMAN
Isoform 2 of Vinculin OS=Homo sapiens GN=VCL	P18206-1	39	26	37	20	23	16	26	41	49	47	26	38	VINC_HUMAN
40S ribosomal protein S3 OS=Homo sapiens GN=RPS3	P23396	31	21	31	26	27	13	27	25	22	23	27	25	RS3_HUMAN
Ras GTPase-activating-like protein IQGAP1 OS=Homo sapiens GN=IQGAP1	P46940	14	15	59	44	18	12	10	44	82	29	9	14	IQGA1_HUMAN
Transitional endoplasmic reticulum ATPase OS=Homo sapiens GN=VCP	P55072	22	16	26	21	7	3	4	18	10	18	16	14	TERA_HUMAN
Isoform 1 of Triosephosphate isomerase OS=Homo sapiens GN=TPI1	P60174-1	24	20	32	22	21	20	22	28	20	41	16	20	TPIS_HUMAN
Isoform Long of Spectrin beta chain, brain 1 OS=Homo sapiens GN=SPTBN1	Q01082-1	3	7	7	5	7	4	4	10	9	0	4	2	SPTB2_HUMAN
Uncharacterized protein OS=Homo sapiens GN=PSME2	C9JE52	11	10	14	19	17	23	12	15	6	25	17	15	C9JE52_HUMAN
Alpha-actinin-4 OS=Homo sapiens GN=ACTN4	O43707	29	29	28	18	21	9	22	42	18	27	21	24	ACTN4_HUMAN
Isoform B of Perilipin-3 OS=Homo sapiens GN=PLIN3	O60664-1	9	7	5	5	7	20	3	9	11	3	6	6	PLIN3_HUMAN
Retinol-binding protein 1 OS=Homo sapiens GN=RBP1	P09455	2	3	2	2	8	14	4	11	3	5	2	5	RET1_HUMAN
Moesin OS=Homo sapiens GN=MSN	P26038	29	23	27	27	15	1	3	20	21	15	21	28	MOES_HUMAN
Isoform 1 of Polypyrimidine tract-binding protein 1 OS=Homo sapiens GN=PTBP1	P26599-1	13	12	19	18	12	8	18	16	21	12	8	8	PTBP1_HUMAN
Isoform 1 of Heterogeneous nuclear ribonucleoprotein M OS=Homo sapiens GN=HNRNPM	P52272-1	29	25	32	35	36	27	22	28	19	28	25	31	HNRPM_HUMAN
Isoform 1 of Heterogeneous nuclear ribonucleoprotein K OS=Homo sapiens GN=HNRNPK	P61978-1	29	25	40	25	32	24	27	39	26	32	22	26	HNRPK_HUMAN
Alpha-internexin OS=Homo sapiens GN=INA	Q16352	6	6	5	7	12	12	9	6	7	10	8	8	AINX_HUMAN
Isoform 1 of Cytosolic non-specific dipeptidase OS=Homo sapiens GN=CNDP2	Q96KP4-1	3	2	1	2	7	0	6	10	34	10	9	11	CNDP2_HUMAN
Protein disulfide-isomerase OS=Homo sapiens GN=P4HB	P07237	5	9	6	8	6	6	15	40	11	19	9	9	PDIA1_HUMAN
Interferon-induced GTP-binding protein Mx1 OS=Homo sapiens GN=MX1	P20591	14	14	17	15	1	16	4	11	3	26	3	14	MX1_HUMAN
Histone H2A type 1-D OS=Homo sapiens GN=HIST1H2AD	P20671	7	10	17	12	13	10	8	8	11	13	9	12	H2A1D_HUMAN
Isoform 1 of Peripherin OS=Homo sapiens GN=PRPH	P41219-1	11	10	13	4	6	6	6	6	4	8	3	11	PERI_HUMAN
Matrin-3 OS=Homo sapiens GN=MATR3	P43243	9	10	24	13	16	17	9	23	19	15	12	10	MATR3_HUMAN
14-3-3 protein zeta/delta OS=Homo sapiens GN=YWHAZ	P63104	21	20	10	10	8	12	26	29	19	38	15	15	1433Z_HUMAN
Tubulin alpha-1B chain OS=Homo sapiens GN=TUBA1B	P68363	15	15	14	13	11	20	13	14	15	15	13	16	TBA1B_HUMAN
T-complex protein 1 subunit beta OS=Homo sapiens GN=CCT2	P78371	13	20	19	21	17	12	18	20	20	21	13	10	TCPB_HUMAN
Major vault protein OS=Homo sapiens GN=MVP	Q14764	0	0	13	8	1	4	0	1	9	12	5	4	MVP_HUMAN
Isoform 1 of 3-hydroxyacyl-CoA dehydrogenase type-2 OS=Homo sapiens GN=HSD17B10	Q99714-1	14	21	22	10	16	15	17	21	18	14	14	18	HCD2_HUMAN
Hemoglobin subunit delta OS=Homo sapiens GN=HBD	P02042	5	6	10	15	0	0	0	5	0	0	0	9	HBD_HUMAN
Profilin-1 OS=Homo sapiens GN=PFN1	P07737	16	27	27	27	32	15	18	27	14	28	22	18	PROF1_HUMAN
Isoform 1 of Clusterin OS=Homo sapiens GN=CLU	P10909-1	5	9	2	3	13	3	12	21	6	5	3	11	CLUS_HUMAN
Ezrin OS=Homo sapiens GN=EZR	P15311	21	25	19	20	11	7	11	18	14	19	12	10	EZRI_HUMAN
Peptidyl-prolyl cis-trans isomerase B OS=Homo sapiens GN=PPIB	P23284	8	8	15	15	12	17	12	12	14	8	11	13	PPIB_HUMAN
Calreticulin OS=Homo sapiens GN=CALR	P27797	11	14	17	12	10	9	7	11	12	16	8	15	CALR_HUMAN
Isoform 1 of Elongation factor 1-delta OS=Homo sapiens GN=EEF1D	P29692-1	17	22	15	16	17	12	20	15	18	23	13	13	EF1D_HUMAN
Peroxiredoxin-2 OS=Homo sapiens GN=PRDX2	P32119	20	22	7	13	25	19	15	18	16	21	18	18	PRDX2_HUMAN
Trifunctional enzyme subunit alpha, mitochondrial OS=Homo sapiens GN=HADHA	P40939	30	28	16	21	30	23	14	23	18	22	26	17	ECHA_HUMAN
Isoform 1 of Heterogeneous nuclear ribonucleoprotein A3 OS=Homo sapiens GN=HNRNPA3	P51991-1	15	15	19	18	15	7	8	18	15	16	7	9	ROA3_HUMAN
Isoform Long of Heterogeneous nuclear ribonucleoprotein U OS=Homo sapiens GN=HNRNPU	Q00839-1	19	14	28	28	22	19	12	21	16	29	18	16	HNRPU_HUMAN
Histone H3.1t OS=Homo sapiens GN=HIST3H3	Q16695	15	12	18	17	14	10	6	8	23	17	15	12	H31T_HUMAN
Histone H2A.V OS=Homo sapiens GN=H2AFV	Q71UI9	0	0	5	3	1	2	1	7	4	0	0	4	H2AV_HUMAN
Copine-1 OS=Homo sapiens GN=CPNE1	Q99829	12	7	6	10	5	1	6	10	6	1	8	5	CPNE1_HUMAN
Tubulin beta-1 chain OS=Homo sapiens GN=TUBB1	Q9H4B7	14	13	13	12	14	17	18	24	12	16	14	19	TBB1_HUMAN
cDNA FLJ78387 OS=Homo sapiens	A8K008	13	22	36	37	9	2	1	0	4	4	6	6	A8K008_HUMAN
Vesicle-trafficking protein SEC22b OS=Homo sapiens GN=SEC22B	O75396	12	9	6	4	6	5	11	5	15	7	8	10	SC22B_HUMAN
6-phosphogluconolactonase OS=Homo sapiens GN=PGLS	O95336	11	11	3	2	9	15	10	4	15	10	9	8	6PGL_HUMAN
Dolichyl-diphosphooligosaccharide--protein glycosyltransferase subunit 1 OS=Homo sapiens GN=RPN1	P04843	16	20	18	13	19	21	17	13	26	22	21	17	RPN1_HUMAN
Heat shock protein HSP 90-beta OS=Homo sapiens GN=HSP90AB1	P08238	36	37	33	27	16	12	18	21	34	35	25	21	HS90B_HUMAN
Macrophage-capping protein OS=Homo sapiens GN=CAPG	P40121	10	9	12	10	16	5	11	9	3	12	8	12	CAPG_HUMAN
Elongation factor Tu, mitochondrial OS=Homo sapiens GN=TUFM	P49411	20	14	16	15	10	6	4	10	43	24	13	14	EFTU_HUMAN
Lumican OS=Homo sapiens GN=LUM	P51884	2	2	0	2	1	3	5	7	1	2	2	3	LUM_HUMAN
Heat shock-related 70 kDa protein 2 OS=Homo sapiens GN=HSPA2	P54652	13	16	15	15	16	14	13	15	14	18	10	12	HSP72_HUMAN
Eukaryotic initiation factor 4A-I OS=Homo sapiens GN=EIF4A1	P60842	16	29	17	18	20	13	9	17	9	19	15	13	IF4A1_HUMAN
Putative heat shock protein HSP 90-beta-3 OS=Homo sapiens GN=HSP90AB3P	Q58FF7	18	17	24	19	12	10	11	18	21	29	16	15	H90B3_HUMAN
cDNA FLJ54408, highly similar to Heat shock 70 kDa protein 1 OS=Homo sapiens	B4E3B6	7	7	6	2	1	1	3	11	11	7	5	3	B4E3B6_HUMAN
Isoform Gamma-B of Fibrinogen gamma chain OS=Homo sapiens GN=FGG	P02679-1	0	3	14	27	1	0	2	27	0	2	8	17	FIBG_HUMAN
Isoform C2 of Heterogeneous nuclear ribonucleoproteins C1/C2 OS=Homo sapiens GN=HNRNPC	P07910-1	9	9	11	12	12	12	9	13	15	8	8	16	HNRPC_HUMAN
Elongation factor 1-gamma OS=Homo sapiens GN=EEF1G	P26641	24	18	19	12	14	16	10	12	12	17	11	12	EF1G_HUMAN
Calnexin OS=Homo sapiens GN=CANX	P27824	15	8	16	12	12	10	16	22	29	34	7	5	CALX_HUMAN
Phosphatidylethanolamine-binding protein 1 OS=Homo sapiens GN=PEBP1	P30086	15	12	13	10	8	11	6	8	12	4	12	13	PEBP1_HUMAN
Keratin, type II cytoskeletal 2 epidermal OS=Homo sapiens GN=KRT2	P35908	14	10	7	4	13	8	4	13	6	6	8	9	K22E_HUMAN
Transgelin-2 OS=Homo sapiens GN=TAGLN2	P37802	24	27	17	8	24	1	10	13	27	26	13	23	TAGL2_HUMAN
Stress-70 protein, mitochondrial OS=Homo sapiens GN=HSPA9	P38646	30	30	21	22	31	27	33	35	78	71	19	27	GRP75_HUMAN
T-complex protein 1 subunit zeta OS=Homo sapiens GN=CCT6A	P40227	7	14	9	12	11	4	12	9	10	9	4	8	TCPZ_HUMAN
Importin subunit beta-1 OS=Homo sapiens GN=KPNB1	Q14974	9	14	11	12	12	9	9	12	11	12	6	8	IMB1_HUMAN
Isoform 1 of WD repeat-containing protein 1 OS=Homo sapiens GN=WDR1	O75083-1	6	9	8	6	7	6	8	8	11	10	8	7	WDR1_HUMAN
Antithrombin-III OS=Homo sapiens GN=SERPINC1	P01008	5	3	0	0	3	3	1	1	0	0	2	0	ANT3_HUMAN
Isoform 1 of Alpha-1-antichymotrypsin OS=Homo sapiens GN=SERPINA3	P01011-1	5	7	7	5	5	9	6	6	2	6	14	10	AACT_HUMAN
Isoform Long of Sodium/potassium-transporting ATPase subunit alpha-1 OS=Homo sapiens GN=ATP1A1	P05023-1	7	10	15	16	19	7	8	34	13	30	15	14	AT1A1_HUMAN
Adenine phosphoribosyltransferase OS=Homo sapiens GN=APRT	P07741	9	5	10	10	10	3	4	4	19	5	3	8	APT_HUMAN
Annexin A6 OS=Homo sapiens GN=ANXA6	P08133	0	0	2	4	13	3	0	11	0	1	0	5	ANXA6_HUMAN
Junction plakoglobin OS=Homo sapiens GN=JUP	P14923	25	14	8	11	13	0	8	12	13	8	17	11	PLAK_HUMAN
Isoform 1 of Tryptophanyl-tRNA synthetase, cytoplasmic OS=Homo sapiens GN=WARS	P23381-1	0	1	6	8	2	5	0	3	0	9	10	5	SYWC_HUMAN
Isoform Long of 14-3-3 protein beta/alpha OS=Homo sapiens GN=YWHAB	P31946-1	19	14	26	13	13	12	24	31	23	31	19	14	1433B_HUMAN
Protein S100-A11 OS=Homo sapiens GN=S100A11	P31949	11	6	9	4	7	0	5	8	7	5	4	7	S10AB_HUMAN
Isoform Alpha of Signal transducer and activator of transcription 1-alpha/beta OS=Homo sapiens GN=STAT1	P42224-1	15	14	32	38	14	10	4	19	2	14	6	11	STAT1_HUMAN
Isoform Non-muscle of Myosin light polypeptide 6 OS=Homo sapiens GN=MYL6	P60660-1	11	10	10	10	8	7	7	16	8	9	6	10	MYL6_HUMAN
Histone H2B type 1-C/E/F/G/I OS=Homo sapiens GN=HIST1H2BC	P62807	8	7	14	13	8	8	4	8	10	14	8	9	H2B1C_HUMAN
Cytoskeleton-associated protein 4 OS=Homo sapiens GN=CKAP4	Q07065	30	24	2	7	7	0	1	11	22	3	6	16	CKAP4_HUMAN
Dihydropyrimidinase-related protein 3 OS=Homo sapiens GN=DPYSL3	Q14195	7	6	7	10	3	0	1	13	4	43	4	17	DPYL3_HUMAN
Isoform 1 of Septin-2 OS=Homo sapiens GN=SEPT2	Q15019-1	5	3	6	6	8	13	5	14	10	4	8	8	SEPT2_HUMAN
Non-POU domain-containing octamer-binding protein OS=Homo sapiens GN=NONO	Q15233	15	13	10	13	15	11	8	16	9	8	10	12	NONO_HUMAN
Poly(rC)-binding protein 1 OS=Homo sapiens GN=PCBP1	Q15365	17	19	20	14	18	11	20	16	20	14	14	18	PCBP1_HUMAN
Putative small nuclear ribonucleoprotein polypeptide E-like protein 1 OS=Homo sapiens GN=SNRPEL1	Q5VYJ4	9	9	5	6	9	9	11	5	7	6	7	6	RUEL1_HUMAN
Aflatoxin B1 aldehyde reductase member 2 OS=Homo sapiens GN=AKR7A2	O43488	6	8	10	10	6	6	6	9	5	8	7	3	ARK72_HUMAN
N(G),N(G)-dimethylarginine dimethylaminohydrolase 2 OS=Homo sapiens GN=DDAH2	O95865	7	6	11	3	0	3	0	5	2	3	6	5	DDAH2_HUMAN
Keratin, type I cytoskeletal 14 OS=Homo sapiens GN=KRT14	P02533	13	12	18	9	10	11	9	6	4	17	14	23	K1C14_HUMAN
Isoform 1 of Fibrinogen alpha chain OS=Homo sapiens GN=FGA	P02671-1	0	9	15	47	1	1	2	43	0	3	5	29	FIBA_HUMAN
Aldehyde dehydrogenase, mitochondrial OS=Homo sapiens GN=ALDH2	P05091	21	25	4	7	0	0	0	1	11	4	16	13	ALDH2_HUMAN
Isoform 1 of Nucleophosmin OS=Homo sapiens GN=NPM1	P06748-1	15	12	18	10	12	12	15	14	19	22	10	12	NPM_HUMAN
Poly [ADP-ribose] polymerase 1 OS=Homo sapiens GN=PARP1	P09874	12	9	20	7	12	10	7	10	6	8	6	9	PARP1_HUMAN
Carbonyl reductase [NADPH] 1 OS=Homo sapiens GN=CBR1	P16152	7	12	11	6	10	10	13	12	11	9	12	9	CBR1_HUMAN
Galectin-3 OS=Homo sapiens GN=LGALS3	P17931	5	8	9	6	18	17	0	4	1	12	11	10	LEG3_HUMAN
Cofilin-1 OS=Homo sapiens GN=CFL1	P23528	16	16	21	12	7	8	10	14	11	16	9	8	COF1_HUMAN
Heterogeneous nuclear ribonucleoprotein H OS=Homo sapiens GN=HNRNPH1	P31943	9	10	8	9	11	6	9	17	12	8	5	12	HNRH1_HUMAN
Isoform 1 of Adenylyl cyclase-associated protein 1 OS=Homo sapiens GN=CAP1	Q01518-1	6	13	13	21	11	8	13	16	17	13	11	9	CAP1_HUMAN
Isoform 1 of Transcription intermediary factor 1-beta OS=Homo sapiens GN=TRIM28	Q13263-1	17	21	30	23	21	7	25	26	12	8	16	13	TIF1B_HUMAN
Protein NDRG1 OS=Homo sapiens GN=NDRG1	Q92597	10	8	2	0	0	0	11	19	6	15	2	1	NDRG1_HUMAN
PRKCSH protein (Fragment) OS=Homo sapiens GN=PRKCSH	A2VCQ4	5	5	6	3	3	10	12	5	6	10	12	5	A2VCQ4_HUMAN
Chloride intracellular channel protein 1 OS=Homo sapiens GN=CLIC1	O00299	7	8	7	9	8	4	6	7	5	5	6	7	CLIC1_HUMAN
Isoform 1 of Heterogeneous nuclear ribonucleoprotein Q OS=Homo sapiens GN=SYNCRIP	O60506-1	14	12	21	14	9	9	9	20	18	8	5	10	HNRPQ_HUMAN
Copine-3 OS=Homo sapiens GN=CPNE3	O75131	1	2	3	3	3	3	2	0	2	0	2	2	CPNE3_HUMAN
Isoform 1 of Filamin-B OS=Homo sapiens GN=FLNB	O75369-1	57	41	17	8	26	1	18	17	12	18	28	14	FLNB_HUMAN
Ig kappa chain V-III region SIE OS=Homo sapiens	P01620	6	7	11	10	5	1	1	1	0	1	7	10	KV302_HUMAN
Apolipoprotein A-I OS=Homo sapiens GN=APOA1	P02647	21	26	24	15	15	12	9	12	7	12	6	5	APOA1_HUMAN
Dolichyl-diphosphooligosaccharide--protein glycosyltransferase subunit 2 OS=Homo sapiens GN=RPN2	P04844	2	6	5	9	6	9	5	10	9	5	2	6	RPN2_HUMAN
Histone H1.0 OS=Homo sapiens GN=H1F0	P07305	3	3	5	5	5	8	5	6	4	6	5	6	H10_HUMAN
Histone H1.5 OS=Homo sapiens GN=HIST1H1B	P16401	7	13	14	11	11	8	7	5	12	17	10	6	H15_HUMAN
Adenosylhomocysteinase OS=Homo sapiens GN=AHCY	P23526	13	12	8	4	14	14	24	20	11	15	10	12	SAHH_HUMAN
HLA class I histocompatibility antigen, A-1 alpha chain OS=Homo sapiens GN=HLA-A	P30443	3	3	11	9	7	7	3	11	3	21	2	7	1A01_HUMAN
Serpin B6 OS=Homo sapiens GN=SERPINB6	P35237	7	11	5	8	4	10	8	3	8	1	13	9	SPB6_HUMAN
Puromycin-sensitive aminopeptidase OS=Homo sapiens GN=NPEPPS	P55786	5	9	5	3	7	3	9	5	9	4	6	5	PSA_HUMAN
10 kDa heat shock protein, mitochondrial OS=Homo sapiens GN=HSPE1	P61604	21	18	27	21	17	12	14	15	34	26	13	22	CH10_HUMAN
Ras-related protein Rap-1A OS=Homo sapiens GN=RAP1A	P62834	7	5	6	9	5	5	3	4	10	6	9	1	RAP1A_HUMAN
Isoform 1 of DNA-dependent protein kinase catalytic subunit OS=Homo sapiens GN=PRKDC	P78527-1	12	14	7	11	16	12	9	22	6	7	11	13	PRKDC_HUMAN
Serine/arginine-rich splicing factor 3 OS=Homo sapiens GN=SRSF3	P84103	6	5	8	6	8	5	7	10	7	7	4	8	SRSF3_HUMAN
ATP-dependent RNA helicase A OS=Homo sapiens GN=DHX9	Q08211	5	9	16	7	13	5	6	21	10	10	12	12	DHX9_HUMAN
Interleukin enhancer-binding factor 2 OS=Homo sapiens GN=ILF2	Q12905	7	8	7	4	11	10	6	15	10	5	7	3	ILF2_HUMAN
ATP-dependent RNA helicase DDX1 OS=Homo sapiens GN=DDX1	Q92499	2	3	5	2	1	1	3	1	3	0	0	4	DDX1_HUMAN
Isoform 1 of Far upstream element-binding protein 2 OS=Homo sapiens GN=KHSRP	Q92945-1	14	6	17	15	17	14	7	17	13	14	11	7	FUBP2_HUMAN
ATP-dependent RNA helicase DDX39A OS=Homo sapiens GN=DDX39A	O00148	16	10	23	15	10	6	10	16	7	19	8	9	DX39A_HUMAN
Isoform 1 of Pyridoxal kinase OS=Homo sapiens GN=PDXK	O00764-1	7	5	10	13	7	7	6	18	4	12	4	5	PDXK_HUMAN
Heterogeneous nuclear ribonucleoprotein C-like 1 OS=Homo sapiens GN=HNRNPCL1	O60812	6	4	15	8	9	5	4	14	5	7	4	5	HNRCL_HUMAN
Isoform 1 of NADH-cytochrome b5 reductase 3 OS=Homo sapiens GN=CYB5R3	P00387-1	2	1	2	2	0	5	3	5	0	8	4	5	NB5R3_HUMAN
Collagen alpha-1(I) chain OS=Homo sapiens GN=COL1A1	P02452	8	6	0	2	4	5	13	2	3	2	13	13	CO1A1_HUMAN
Alpha-1-acid glycoprotein 1 OS=Homo sapiens GN=ORM1	P02763	5	3	5	2	4	3	3	3	0	1	3	4	A1AG1_HUMAN
Transferrin receptor protein 1 OS=Homo sapiens GN=TFRC	P02786	2	4	5	4	7	5	3	2	3	1	4	3	TFR1_HUMAN
Epoxide hydrolase 1 OS=Homo sapiens GN=EPHX1	P07099	1	5	0	0	2	21	4	7	26	2	7	3	HYEP_HUMAN
Calpain-1 catalytic subunit OS=Homo sapiens GN=CAPN1	P07384	14	19	8	2	13	0	9	11	4	10	8	11	CAN1_HUMAN
40S ribosomal protein SA OS=Homo sapiens GN=RPSA	P08865	11	13	14	12	18	10	13	16	13	12	11	11	RSSA_HUMAN
Isoform 1 of Keratin, type I cytoskeletal 13 OS=Homo sapiens GN=KRT13	P13646-1	31	30	20	12	22	14	9	10	12	22	19	29	K1C13_HUMAN
Thymidine phosphorylase OS=Homo sapiens GN=TYMP	P19971	0	1	27	25	7	3	5	7	3	7	7	11	TYPH_HUMAN
Isoform 1 of Heterogeneous nuclear ribonucleoprotein H3 OS=Homo sapiens GN=HNRNPH3	P31942-1	4	5	4	4	7	3	3	9	4	2	1	5	HNRH3_HUMAN
Heterogeneous nuclear ribonucleoprotein G OS=Homo sapiens GN=RBMX	P38159	10	8	14	6	7	6	9	3	9	10	9	10	HNRPG_HUMAN
Dolichyl-diphosphooligosaccharide--protein glycosyltransferase 48 kDa subunit OS=Homo sapiens GN=DDOST	P39656	4	7	8	6	6	9	13	6	7	7	10	5	OST48_HUMAN
T-complex protein 1 subunit gamma OS=Homo sapiens GN=CCT3	P49368	6	5	9	7	12	4	9	8	12	10	6	8	TCPG_HUMAN
F-actin-capping protein subunit alpha-1 OS=Homo sapiens GN=CAPZA1	P52907	5	7	7	6	5	6	3	8	2	8	2	2	CAZA1_HUMAN
40S ribosomal protein S7 OS=Homo sapiens GN=RPS7	P62081	8	6	9	7	10	4	3	7	7	4	6	4	RS7_HUMAN
Keratin, type I cytoskeletal 17 OS=Homo sapiens GN=KRT17	Q04695	4	0	1	0	1	0	0	0	0	9	2	2	K1C17_HUMAN
ELAV-like protein 1 OS=Homo sapiens GN=ELAVL1	Q15717	9	9	8	8	11	5	7	11	8	7	6	5	ELAV1_HUMAN
Heterogeneous nuclear ribonucleoprotein U-like protein 2 OS=Homo sapiens GN=HNRNPUL2	Q1KMD3	5	5	4	5	4	4	6	4	5	5	3	3	HNRL2_HUMAN
Heterogeneous nuclear ribonucleoprotein A1-like 2 OS=Homo sapiens GN=HNRNPA1L2	Q32P51	14	14	12	14	9	12	3	11	7	11	3	17	RA1L2_HUMAN
Protein DJ-1 OS=Homo sapiens GN=PARK7	Q99497	7	6	6	13	5	7	7	9	8	6	2	4	PARK7_HUMAN
Prohibitin-2 OS=Homo sapiens GN=PHB2	Q99623	13	14	23	16	6	6	10	19	9	26	7	18	PHB2_HUMAN
Isoform 1 of Obg-like ATPase 1 OS=Homo sapiens GN=OLA1	Q9NTK5-1	13	12	10	7	8	7	6	4	6	7	3	5	OLA1_HUMAN
Isoform 1 of Heterogeneous nuclear ribonucleoprotein R OS=Homo sapiens GN=HNRNPR	O43390-1	10	8	7	7	9	6	7	11	8	8	2	7	HNRPR_HUMAN
RNA-binding motif protein, X-linked-like-2 OS=Homo sapiens GN=RBMXL2	O75526	4	5	5	3	6	5	4	6	3	4	2	3	HNRGT_HUMAN
Barrier-to-autointegration factor OS=Homo sapiens GN=BANF1	O75531	3	1	4	5	2	1	2	7	1	3	3	2	BAF_HUMAN
Ceruloplasmin OS=Homo sapiens GN=CP	P00450	2	2	1	3	1	0	2	6	3	2	1	3	CERU_HUMAN
Ig kappa chain V-II region Cum OS=Homo sapiens	P01614	3	7	8	6	2	0	0	0	0	0	0	1	KV201_HUMAN
HLA class I histocompatibility antigen, B-7 alpha chain OS=Homo sapiens GN=HLA-B	P01889	0	0	3	3	0	0	3	3	1	4	0	1	1B07_HUMAN
Serotransferrin OS=Homo sapiens GN=TF	P02787	16	14	6	8	13	12	7	3	4	5	5	5	TRFE_HUMAN
Calpain small subunit 1 OS=Homo sapiens GN=CAPNS1	P04632	12	14	6	5	7	1	4	8	10	5	2	5	CPNS1_HUMAN
Protein S100-A9 OS=Homo sapiens GN=S100A9	P06702	0	1	6	3	3	2	0	5	0	2	7	5	S10A9_HUMAN
Isoform Mitochondrial of Fumarate hydratase, mitochondrial OS=Homo sapiens GN=FH	P07954-1	13	13	9	8	10	6	6	5	7	15	12	12	FUMH_HUMAN
Isoform A1-B of Heterogeneous nuclear ribonucleoprotein A1 OS=Homo sapiens GN=HNRNPA1	P09651-1	5	7	6	7	5	6	3	3	4	8	5	5	ROA1_HUMAN
Isoform 1 of Leukotriene A-4 hydrolase OS=Homo sapiens GN=LTA4H	P09960-1	5	6	2	6	15	1	5	1	10	0	9	8	LKHA4_HUMAN
Isoform 1 of Polyadenylate-binding protein 1 OS=Homo sapiens GN=PABPC1	P11940-1	7	8	11	10	5	8	9	16	8	12	10	9	PABP1_HUMAN
Alcohol dehydrogenase [NADP+] OS=Homo sapiens GN=AKR1A1	P14550	7	8	5	8	10	8	8	10	10	6	4	5	AK1A1_HUMAN
Acetyl-CoA acetyltransferase, mitochondrial OS=Homo sapiens GN=ACAT1	P24752	17	13	9	6	17	21	3	5	39	4	12	8	THIL_HUMAN
Isoform 1 of Cytosol aminopeptidase OS=Homo sapiens GN=LAP3	P28838-1	4	3	9	7	3	1	5	8	9	47	3	6	AMPL_HUMAN
Enoyl-CoA hydratase, mitochondrial OS=Homo sapiens GN=ECHS1	P30084	6	11	10	9	8	7	6	9	8	8	8	16	ECHM_HUMAN
Isoform 1 of 26S protease regulatory subunit 6B OS=Homo sapiens GN=PSMC4	P43686-1	1	1	2	2	2	0	0	4	3	1	0	1	PRS6B_HUMAN
T-complex protein 1 subunit delta OS=Homo sapiens GN=CCT4	P50991	2	5	7	4	7	3	3	7	6	6	3	4	TCPD_HUMAN
Ras-related protein Rab-7a OS=Homo sapiens GN=RAB7A	P51149	8	8	8	11	11	4	11	9	17	8	8	12	RAB7A_HUMAN
Isoform 1 of 14-3-3 protein epsilon OS=Homo sapiens GN=YWHAE	P62258-1	8	11	18	12	17	22	9	21	19	22	12	7	1433E_HUMAN
Tumor necrosis factor alpha-induced protein 2 OS=Homo sapiens GN=TNFAIP2	Q03169	4	1	0	1	0	2	0	4	0	4	5	6	TNAP2_HUMAN
Proteasome activator complex subunit 1 OS=Homo sapiens GN=PSME1	Q06323	0	2	13	5	8	18	1	16	3	14	5	9	PSME1_HUMAN
60S ribosomal protein L18 OS=Homo sapiens GN=RPL18	Q07020	6	7	5	8	5	6	7	8	6	4	8	8	RL18_HUMAN
Delta(3,5)-Delta(2,4)-dienoyl-CoA isomerase, mitochondrial OS=Homo sapiens GN=ECH1	Q13011	6	9	14	8	3	4	5	5	0	4	4	6	ECH1_HUMAN
Isoform 1 of Heterogeneous nuclear ribonucleoprotein D0 OS=Homo sapiens GN=HNRNPD	Q14103-1	4	5	5	6	4	3	2	10	5	5	5	6	HNRPD_HUMAN
Dihydropyrimidinase-related protein 1 OS=Homo sapiens GN=CRMP1	Q14194	4	1	5	1	4	0	0	9	0	11	0	6	DPYL1_HUMAN
DNA damage-binding protein 1 OS=Homo sapiens GN=DDB1	Q16531	3	6	2	5	5	6	6	3	8	5	2	2	DDB1_HUMAN
Histone H2B type 1-A OS=Homo sapiens GN=HIST1H2BA	Q96A08	9	7	14	12	10	8	6	8	9	7	3	14	H2B1A_HUMAN
Transmembrane protein 109 OS=Homo sapiens GN=TMEM109	Q9BVC6	3	3	2	3	3	3	5	3	4	4	1	3	TM109_HUMAN
Immunoblobulin G1 Fab heavy chain variable region (Fragment) OS=Homo sapiens GN=VHCH1	A4F255	4	3	9	14	5	0	2	1	1	3	6	3	A4F255_HUMAN
Cytidylate kinase, isoform CRA_a OS=Homo sapiens GN=CMPK	B2R6S5	3	3	2	0	1	2	3	3	3	2	2	1	B2R6S5_HUMAN
cDNA FLJ51794, highly similar to Annexin A4 OS=Homo sapiens	B4DDZ4	5	4	6	4	11	1	25	13	7	0	5	11	B4DDZ4_HUMAN
Membrane-associated progesterone receptor component 2 OS=Homo sapiens GN=PGRMC2	O15173	2	0	0	0	1	3	3	4	3	3	1	0	PGRC2_HUMAN
D-3-phosphoglycerate dehydrogenase OS=Homo sapiens GN=PHGDH	O43175	42	42	6	10	45	6	8	17	4	3	32	11	SERA_HUMAN
Isoform 2 of Core histone macro-H2A.1 OS=Homo sapiens GN=H2AFY	O75367-1	16	11	16	19	16	10	12	13	22	23	10	13	H2AY_HUMAN
Isoform 1 of Erlin-2 OS=Homo sapiens GN=ERLIN2	O94905-1	2	0	0	0	1	3	2	2	1	3	0	0	ERLN2_HUMAN
Cystatin-B OS=Homo sapiens GN=CSTB	P04080	5	7	13	9	9	10	11	11	5	8	8	8	CYTB_HUMAN
Isoform 1 of Guanine nucleotide-binding protein G(i) subunit alpha-2 OS=Homo sapiens GN=GNAI2	P04899-1	5	4	5	6	5	5	4	4	6	6	4	5	GNAI2_HUMAN
Lupus La protein OS=Homo sapiens GN=SSB	P05455	3	7	4	6	5	1	1	2	4	2	5	2	LA_HUMAN
Laminin subunit gamma-1 OS=Homo sapiens GN=LAMC1	P11047	4	5	3	0	9	13	4	1	11	1	0	4	LAMC1_HUMAN
Nucleoprotein TPR OS=Homo sapiens GN=TPR	P12270	6	3	3	7	5	3	0	3	4	2	1	2	TPR_HUMAN
X-ray repair cross-complementing protein 5 OS=Homo sapiens GN=XRCC5	P13010	2	9	6	10	4	2	0	8	8	10	0	0	XRCC5_HUMAN
Isoform DPI of Desmoplakin OS=Homo sapiens GN=DSP	P15924-1	44	39	30	19	12	15	4	17	26	0	38	24	DESP_HUMAN
60S ribosomal protein L7 OS=Homo sapiens GN=RPL7	P18124	4	5	6	6	4	0	3	4	3	6	2	3	RL7_HUMAN
Cysteine and glycine-rich protein 1 OS=Homo sapiens GN=CSRP1	P21291	3	4	4	4	4	0	3	3	5	4	5	3	CSRP1_HUMAN
Thioredoxin-dependent peroxide reductase, mitochondrial OS=Homo sapiens GN=PRDX3	P30048	8	10	8	8	11	9	5	7	6	9	4	10	PRDX3_HUMAN
Isoform 1 of 60S ribosomal protein L12 OS=Homo sapiens GN=RPL12	P30050-1	8	6	4	5	5	6	6	8	5	7	4	4	RL12_HUMAN
Stress-induced-phosphoprotein 1 OS=Homo sapiens GN=STIP1	P31948	11	12	15	13	13	4	11	16	11	18	1	10	STIP1_HUMAN
Isoform 1 of Myosin-10 OS=Homo sapiens GN=MYH10	P35580-1	2	0	2	1	1	0	0	9	1	5	3	5	MYH10_HUMAN
Transaldolase OS=Homo sapiens GN=TALDO1	P37837	2	3	10	10	6	4	3	4	0	3	7	9	TALDO_HUMAN
V-type proton ATPase catalytic subunit A OS=Homo sapiens GN=ATP6V1A	P38606	4	6	5	4	6	5	9	8	6	6	8	5	VATA_HUMAN
T-complex protein 1 subunit epsilon OS=Homo sapiens GN=CCT5	P48643	5	7	7	5	7	5	5	3	9	4	3	1	TCPE_HUMAN
T-complex protein 1 subunit theta OS=Homo sapiens GN=CCT8	P50990	7	7	7	8	8	5	7	8	11	10	4	5	TCPQ_HUMAN
Ras-related protein Rab-5C OS=Homo sapiens GN=RAB5C	P51148	0	1	1	1	0	0	8	0	5	2	3	0	RAB5C_HUMAN
6-phosphogluconate dehydrogenase, decarboxylating OS=Homo sapiens GN=PGD	P52209	3	3	4	8	5	7	4	10	2	6	4	5	6PGD_HUMAN
Rho GDP-dissociation inhibitor 1 OS=Homo sapiens GN=ARHGDIA	P52565	4	4	7	6	5	2	3	9	4	7	2	4	GDIR1_HUMAN
Isoform Complexed of Arginyl-tRNA synthetase, cytoplasmic OS=Homo sapiens GN=RARS	P54136-1	4	3	1	0	6	2	2	2	6	3	3	4	SYRC_HUMAN
Actin-related protein 3 OS=Homo sapiens GN=ACTR3	P61158	4	4	7	5	8	1	6	7	8	10	3	7	ARP3_HUMAN
40S ribosomal protein S8 OS=Homo sapiens GN=RPS8	P62241	9	7	4	5	7	7	6	7	4	7	5	5	RS8_HUMAN
Small nuclear ribonucleoprotein Sm D3 OS=Homo sapiens GN=SNRPD3	P62318	4	4	5	1	4	4	2	3	5	5	6	3	SMD3_HUMAN
60S ribosomal protein L7a OS=Homo sapiens GN=RPL7A	P62424	5	5	6	8	10	6	4	9	4	5	5	6	RL7A_HUMAN
40S ribosomal protein S28 OS=Homo sapiens GN=RPS28	P62857	4	7	5	2	6	2	6	3	5	3	2	3	RS28_HUMAN
Isoform 1 of 60S ribosomal protein L11 OS=Homo sapiens GN=RPL11	P62913-1	3	5	4	3	5	4	4	7	1	3	3	4	RL11_HUMAN
Guanine nucleotide-binding protein subunit beta-2-like 1 OS=Homo sapiens GN=GNB2L1	P63244	11	11	13	8	11	4	7	8	12	15	9	9	GBLP_HUMAN
Isoform 1 of Tropomyosin alpha-4 chain OS=Homo sapiens GN=TPM4	P67936-1	6	4	8	3	3	2	7	5	10	10	5	10	TPM4_HUMAN
Transgelin OS=Homo sapiens GN=TAGLN	Q01995	6	0	0	0	0	0	4	4	0	0	3	4	TAGL_HUMAN
Galectin-3-binding protein OS=Homo sapiens GN=LGALS3BP	Q08380	0	4	0	1	0	1	0	20	6	10	0	0	LG3BP_HUMAN
Nascent polypeptide-associated complex subunit alpha OS=Homo sapiens GN=NACA	Q13765	5	7	6	6	7	5	5	6	4	3	5	6	NACA_HUMAN
Src substrate cortactin OS=Homo sapiens GN=CTTN	Q14247	4	6	4	2	5	2	3	5	3	4	4	7	SRC8_HUMAN
116 kDa U5 small nuclear ribonucleoprotein component OS=Homo sapiens GN=EFTUD2	Q15029	2	1	1	2	2	0	1	4	4	3	0	0	U5S1_HUMAN
Poly(rC)-binding protein 2 OS=Homo sapiens GN=PCBP2	Q15366	3	3	3	2	4	5	3	0	3	3	4	3	PCBP2_HUMAN
Isoform 1 of Protein phosphatase 1 regulatory subunit 7 OS=Homo sapiens GN=PPP1R7	Q15435-1	2	1	5	5	2	0	3	7	3	2	0	0	PP1R7_HUMAN
Isoform 1 of Gamma-interferon-inducible protein 16 OS=Homo sapiens GN=IFI16	Q16666-1	2	5	7	12	10	0	0	3	7	7	4	4	IF16_HUMAN
Putative heat shock protein HSP 90-beta 2 OS=Homo sapiens GN=HSP90AB2P	Q58FF8	11	7	12	14	5	3	4	16	8	11	3	9	H90B2_HUMAN
Isoform 1 of Torsin-1A-interacting protein 1 OS=Homo sapiens GN=TOR1AIP1	Q5JTV8-1	2	1	3	1	0	2	2	3	0	2	1	3	TOIP1_HUMAN
ANXA4 protein (Fragment) OS=Homo sapiens GN=ANXA4	Q6LES2	3	2	4	3	5	2	6	4	3	3	3	3	Q6LES2_HUMAN
Staphylococcal nuclease domain-containing protein 1 OS=Homo sapiens GN=SND1	Q7KZF4	18	17	8	11	7	3	17	13	4	19	19	17	SND1_HUMAN
Isoform 1 of Cullin-associated NEDD8-dissociated protein 1 OS=Homo sapiens GN=CAND1	Q86VP6-1	9	12	8	6	6	2	0	8	4	7	2	2	CAND1_HUMAN
60S acidic ribosomal protein P0-like OS=Homo sapiens GN=RPLP0P6	Q8NHW5	8	4	6	10	6	4	6	2	3	3	6	4	RLA0L_HUMAN
60S ribosomal protein L6 OS=Homo sapiens GN=RPL6	Q8TBK5	11	8	12	14	12	6	5	19	8	7	7	4	Q8TBK5_HUMAN
Histone H1x OS=Homo sapiens GN=H1FX	Q92522	0	0	4	5	0	1	1	2	2	3	0	0	H1X_HUMAN
BTB/POZ domain-containing protein KCTD12 OS=Homo sapiens GN=KCTD12	Q96CX2	5	3	21	19	9	0	5	15	9	26	7	12	KCD12_HUMAN
Isoform 1 of Abhydrolase domain-containing protein 14B OS=Homo sapiens GN=ABHD14B	Q96IU4-1	0	0	0	0	0	0	7	7	6	1	1	3	ABHEB_HUMAN
Aconitate hydratase, mitochondrial OS=Homo sapiens GN=ACO2	Q99798	7	6	6	5	5	4	4	5	22	27	4	12	ACON_HUMAN
Glyoxylate reductase/hydroxypyruvate reductase OS=Homo sapiens GN=GRHPR	Q9UBQ7	1	2	1	1	3	4	2	1	1	0	1	5	GRHPR_HUMAN
RPL14 protein (Fragment) OS=Homo sapiens GN=RPL14	A0PJ62	5	6	6	3	3	3	3	5	7	5	4	2	A0PJ62_HUMAN
cDNA FLJ55072, highly similar to Succinate dehydrogenase (ubiquinone) flavoprotein subunit, mitochondrial (EC1.3.5.1) OS=Homo sapiens	B4DJ60	5	5	4	4	5	2	5	5	3	4	3	4	B4DJ60_HUMAN
26S proteasome non-ATPase regulatory subunit 3 OS=Homo sapiens GN=PSMD3	O43242	3	2	2	0	3	1	4	0	3	3	2	1	PSMD3_HUMAN
Tubulin-specific chaperone A OS=Homo sapiens GN=TBCA	O75347	2	4	8	1	7	10	5	3	7	4	4	4	TBCA_HUMAN
Aspartate aminotransferase, mitochondrial OS=Homo sapiens GN=GOT2	P00505	6	7	1	2	2	2	3	3	9	10	3	4	AATM_HUMAN
Ig alpha-2 chain C region OS=Homo sapiens GN=IGHA2	P01877	4	8	8	9	9	8	6	7	2	16	4	5	IGHA2_HUMAN
Keratin, type II cytoskeletal 6A OS=Homo sapiens GN=KRT6A	P02538	11	8	0	0	1	4	0	2	0	0	6	4	K2C6A_HUMAN
Ferritin light chain OS=Homo sapiens GN=FTL	P02792	9	7	3	7	9	3	9	8	3	1	2	4	FRIL_HUMAN
Isoform 2 of Tropomyosin alpha-3 chain OS=Homo sapiens GN=TPM3	P06753-2	10	12	17	10	12	10	9	7	17	12	11	10	TPM3_HUMAN
Cathepsin D OS=Homo sapiens GN=CTSD	P07339	8	9	17	11	11	0	3	9	4	8	2	7	CATD_HUMAN
40S ribosomal protein S17 OS=Homo sapiens GN=RPS17	P08708	4	4	6	7	7	3	7	5	4	8	4	4	RS17_HUMAN
Isoform 1 of Pyruvate dehydrogenase E1 component subunit beta, mitochondrial OS=Homo sapiens GN=PDHB	P11177-1	10	8	13	7	5	7	7	18	17	17	6	14	ODPB_HUMAN
Creatine kinase B-type OS=Homo sapiens GN=CKB	P12277	1	1	0	0	16	134	15	3	0	18	1	7	KCRB_HUMAN
Keratin, type I cytoskeletal 10 OS=Homo sapiens GN=KRT10	P13645	5	5	3	2	2	2	1	4	2	3	1	2	K1C10_HUMAN
Plastin-2 OS=Homo sapiens GN=LCP1	P13796	0	0	12	13	11	0	0	0	1	2	6	5	PLSL_HUMAN
cAMP-dependent protein kinase type II-alpha regulatory subunit OS=Homo sapiens GN=PRKAR2A	P13861	2	3	7	7	0	1	2	3	9	2	2	1	KAP2_HUMAN
Myosin light chain 6B OS=Homo sapiens GN=MYL6B	P14649	8	3	8	7	3	4	3	8	6	9	7	7	MYL6B_HUMAN
Isoform 1 of Nucleoside diphosphate kinase A OS=Homo sapiens GN=NME1	P15531-1	9	7	3	0	6	3	5	5	7	5	5	7	NDKA_HUMAN
26S protease regulatory subunit 6A OS=Homo sapiens GN=PSMC3	P17980	0	0	0	2	2	3	2	5	5	3	0	0	PRS6A_HUMAN
T-complex protein 1 subunit alpha OS=Homo sapiens GN=TCP1	P17987	6	8	15	7	7	4	12	13	10	8	3	5	TCPA_HUMAN
Phosphoglycerate mutase 1 OS=Homo sapiens GN=PGAM1	P18669	6	3	4	1	6	3	1	1	3	9	4	2	PGAM1_HUMAN
Isoform 1 of Proteasome subunit alpha type-3 OS=Homo sapiens GN=PSMA3	P25788-1	4	0	0	3	7	3	5	0	2	2	2	4	PSA3_HUMAN
Endoplasmic reticulum resident protein 29 OS=Homo sapiens GN=ERP29	P30040	13	10	5	7	10	11	4	2	7	14	8	6	ERP29_HUMAN
Isoform Mitochondrial of Peroxiredoxin-5, mitochondrial OS=Homo sapiens GN=PRDX5	P30044-1	23	18	22	13	16	13	4	17	19	17	6	12	PRDX5_HUMAN
Heat shock 70 kDa protein 4 OS=Homo sapiens GN=HSPA4	P34932	0	3	3	1	7	3	2	9	16	9	0	3	HSP74_HUMAN
Sepiapterin reductase OS=Homo sapiens GN=SPR	P35270	2	1	6	8	5	4	9	13	9	14	5	10	SPRE_HUMAN
Isoform 1 of Phosphoglucomutase-1 OS=Homo sapiens GN=PGM1	P36871-1	2	3	1	2	1	2	0	2	2	0	2	2	PGM1_HUMAN
Dihydrolipoyllysine-residue succinyltransferase component of 2-oxoglutarate dehydrogenase complex, mitochondrial OS=Homo sapiens GN=DLST	P36957	2	2	4	4	4	3	3	10	6	8	3	9	ODO2_HUMAN
Isoform 1 of Enoyl-CoA delta isomerase 1, mitochondrial OS=Homo sapiens GN=ECI1	P42126-1	6	8	7	4	5	2	4	6	13	8	4	9	ECI1_HUMAN
Isoform 1 of Glycerol-3-phosphate dehydrogenase, mitochondrial OS=Homo sapiens GN=GPD2	P43304-1	27	15	2	2	5	11	1	6	21	20	10	19	GPDM_HUMAN
Isoform 1 of Alpha-aminoadipic semialdehyde dehydrogenase OS=Homo sapiens GN=ALDH7A1	P49419-1	11	8	7	5	10	19	9	11	24	17	4	6	AL7A1_HUMAN
Rab GDP dissociation inhibitor beta OS=Homo sapiens GN=GDI2	P50395	17	13	14	10	10	6	3	17	6	13	11	5	GDIB_HUMAN
Hsc70-interacting protein OS=Homo sapiens GN=ST13	P50502	3	2	3	0	1	5	4	8	7	10	0	0	F10A1_HUMAN
Translocon-associated protein subunit delta OS=Homo sapiens GN=SSR4	P51571	4	5	5	4	2	4	3	4	4	4	6	4	SSRD_HUMAN
Isoform 1 of Coatomer subunit alpha OS=Homo sapiens GN=COPA	P53621-1	10	6	8	5	6	6	4	9	7	6	5	6	COPA_HUMAN
Ras-related protein Rab-10 OS=Homo sapiens GN=RAB10	P61026	4	4	2	4	4	4	4	2	3	3	2	1	RAB10_HUMAN
40S ribosomal protein S3a OS=Homo sapiens GN=RPS3A	P61247	14	9	16	9	7	3	5	9	8	9	10	10	RS3A_HUMAN
60S ribosomal protein L23a OS=Homo sapiens GN=RPL23A	P62750	4	2	8	4	6	3	7	3	5	3	6	3	RL23A_HUMAN
Isoform 1 of 40S ribosomal protein S24 OS=Homo sapiens GN=RPS24	P62847-1	5	5	2	4	2	2	2	4	1	2	3	2	RS24_HUMAN
60S ribosomal protein L24 OS=Homo sapiens GN=RPL24	P83731	5	5	8	9	6	3	4	7	3	3	4	4	RL24_HUMAN
Rho GTPase-activating protein 1 OS=Homo sapiens GN=ARHGAP1	Q07960	1	2	4	3	1	2	3	6	4	3	2	4	RHG01_HUMAN
Chromobox protein homolog 3 OS=Homo sapiens GN=CBX3	Q13185	16	11	18	10	11	13	7	13	7	7	11	11	CBX3_HUMAN
Astrocytic phosphoprotein PEA-15 OS=Homo sapiens GN=PEA15	Q15121	5	4	4	2	0	0	2	1	10	5	3	9	PEA15_HUMAN
Isoform 1 of Splicing factor 3B subunit 3 OS=Homo sapiens GN=SF3B3	Q15393-1	3	3	6	5	1	4	3	13	3	3	3	1	SF3B3_HUMAN
Transforming growth factor-beta-induced protein ig-h3 OS=Homo sapiens GN=TGFBI	Q15582	0	0	0	1	3	0	8	10	4	0	0	10	BGH3_HUMAN
Dihydropyrimidinase-related protein 2 OS=Homo sapiens GN=DPYSL2	Q16555	1	0	8	4	4	0	0	5	1	4	0	1	DPYL2_HUMAN
Isoform 1 of Leucine-rich repeat flightless-interacting protein 1 OS=Homo sapiens GN=LRRFIP1	Q32MZ4-1	0	0	0	2	0	2	2	1	2	0	1	1	LRRF1_HUMAN
Thioredoxin domain-containing protein 5 OS=Homo sapiens GN=TXNDC5	Q8NBS9	2	4	3	7	1	4	4	3	4	2	3	10	TXND5_HUMAN
Isoform 1 of Ubiquitin thioesterase OTUB1 OS=Homo sapiens GN=OTUB1	Q96FW1-1	1	1	0	3	1	2	4	5	2	2	1	2	OTUB1_HUMAN
Isoform 1 of Ester hydrolase C11orf54 OS=Homo sapiens GN=C11orf54	Q9H0W9-1	1	4	2	1	2	0	5	2	3	4	1	0	CK054_HUMAN
Isoform 1 of Hematological and neurological expressed 1-like protein OS=Homo sapiens GN=HN1L	Q9H910-1	2	1	2	2	1	0	4	4	6	6	2	1	HN1L_HUMAN
Putative 40S ribosomal protein S10-like OS=Homo sapiens GN=RPS10P5	Q9NQ39	8	8	6	6	8	6	7	8	7	6	5	8	RS10L_HUMAN
Isoform 1 of Actin-related protein 3B OS=Homo sapiens GN=ACTR3B	Q9P1U1-1	5	4	9	5	5	3	2	3	4	5	4	6	ARP3B_HUMAN
U6 snRNA-associated Sm-like protein LSm2 OS=Homo sapiens GN=LSM2	Q9Y333	0	0	4	4	2	2	2	4	4	1	2	4	LSM2_HUMAN
Adenylyl cyclase-associated protein OS=Homo sapiens	B4DNA3	4	4	6	10	4	4	6	2	7	6	6	7	B4DNA3_HUMAN
cDNA FLJ52712, highly similar to Tubulin beta-6 chain OS=Homo sapiens	B4DP54	1	2	0	0	3	2	2	2	0	0	0	0	B4DP54_HUMAN
Membrane-associated progesterone receptor component 1 OS=Homo sapiens GN=PGRMC1	O00264	4	5	7	4	4	0	8	9	4	8	11	9	PGRC1_HUMAN
ATP-dependent RNA helicase DDX3X OS=Homo sapiens GN=DDX3X	O00571	12	11	9	8	13	4	7	8	4	5	8	7	DDX3X_HUMAN
Na(+)/H(+) exchange regulatory cofactor NHE-RF1 OS=Homo sapiens GN=SLC9A3R1	O14745	5	8	4	2	3	0	7	18	8	5	6	5	NHRF1_HUMAN
Isoform 1 of Heterogeneous nuclear ribonucleoprotein D-like OS=Homo sapiens GN=HNRPDL	O14979-1	2	1	6	2	2	2	0	3	2	1	1	0	HNRDL_HUMAN
Putative pre-mRNA-splicing factor ATP-dependent RNA helicase DHX15 OS=Homo sapiens GN=DHX15	O43143	1	3	2	1	4	0	0	6	3	0	1	1	DHX15_HUMAN
Isoform 1 of Tumor protein D54 OS=Homo sapiens GN=TPD52L2	O43399-1	13	6	6	8	9	10	8	10	8	7	2	9	TPD54_HUMAN
Isocitrate dehydrogenase [NADP] cytoplasmic OS=Homo sapiens GN=IDH1	O75874	20	16	11	5	5	33	3	13	20	14	7	9	IDHC_HUMAN
Isoform 1 of L-lactate dehydrogenase A chain OS=Homo sapiens GN=LDHA	P00338-1	1	3	8	6	6	6	30	55	5	9	4	5	LDHA_HUMAN
Cytochrome c oxidase subunit 2 OS=Homo sapiens GN=MT-CO2	P00403	7	11	5	3	8	2	4	5	1	11	1	0	COX2_HUMAN
Haptoglobin OS=Homo sapiens GN=HP	P00738	5	5	4	1	3	2	2	4	3	5	6	2	HPT_HUMAN
Argininosuccinate synthase OS=Homo sapiens GN=ASS1	P00966	8	11	22	4	2	0	5	16	7	13	2	3	ASSY_HUMAN
Histidine-rich glycoprotein OS=Homo sapiens GN=HRG	P04196	2	2	1	0	2	2	1	2	0	0	1	0	HRG_HUMAN
Isoform 1 of HLA class II histocompatibility antigen gamma chain OS=Homo sapiens GN=CD74	P04233-1	0	0	4	4	5	0	1	6	13	8	3	4	HG2A_HUMAN
Keratin, type II cytoskeletal 1 OS=Homo sapiens GN=KRT1	P04264	4	3	1	2	1	0	0	5	0	0	0	2	K2C1_HUMAN
Uroporphyrinogen decarboxylase OS=Homo sapiens GN=UROD	P06132	3	0	0	1	1	3	0	2	2	0	0	1	DCUP_HUMAN
Trypsin-1 OS=Homo sapiens GN=PRSS1	P07477	2	0	1	0	3	0	4	3	1	1	4	2	TRY1_HUMAN
Isoform 1 of Tropomyosin beta chain OS=Homo sapiens GN=TPM2	P07951-1	3	3	0	1	1	0	2	1	2	2	1	3	TPM2_HUMAN
Dihydrolipoyl dehydrogenase, mitochondrial OS=Homo sapiens GN=DLD	P09622	7	5	4	4	4	5	6	5	4	3	1	5	DLDH_HUMAN
Tumor-associated calcium signal transducer 2 OS=Homo sapiens GN=TACSTD2	P09758	3	4	0	0	4	0	2	4	0	0	3	3	TACD2_HUMAN
S-formylglutathione hydrolase OS=Homo sapiens GN=ESD	P10768	0	0	2	0	2	0	3	2	0	2	2	2	ESTD_HUMAN
Solute carrier family 2, facilitated glucose transporter member 1 OS=Homo sapiens GN=SLC2A1	P11166	0	0	1	1	0	0	3	10	4	0	4	7	GTR1_HUMAN
Protein disulfide-isomerase A4 OS=Homo sapiens GN=PDIA4	P13667	17	8	10	11	4	8	3	6	20	14	7	10	PDIA4_HUMAN
40S ribosomal protein S2 OS=Homo sapiens GN=RPS2	P15880	4	2	5	4	5	2	2	4	5	4	4	5	RS2_HUMAN
Isoform 1 of Regulator of chromosome condensation OS=Homo sapiens GN=RCC1	P18754-1	9	5	7	0	2	0	1	8	5	2	2	1	RCC1_HUMAN
Myosin regulatory light chain 12A OS=Homo sapiens GN=MYL12A	P19105	6	5	3	5	3	1	1	11	6	5	3	4	ML12A_HUMAN
Isoform 1 of Hexokinase-1 OS=Homo sapiens GN=HK1	P19367-1	1	1	2	4	2	2	2	12	0	2	3	12	HXK1_HUMAN
Isoform 1 of Nuclear factor NF-kappa-B p105 subunit OS=Homo sapiens GN=NFKB1	P19838-1	4	3	2	4	0	3	2	5	6	3	5	3	NFKB1_HUMAN
Probable ATP-dependent RNA helicase DDX6 OS=Homo sapiens GN=DDX6	P26196	2	2	2	1	2	2	0	4	1	2	3	2	DDX6_HUMAN
Valyl-tRNA synthetase OS=Homo sapiens GN=VARS	P26640	3	5	8	6	3	0	0	8	9	4	7	4	SYVC_HUMAN
Peroxiredoxin-6 OS=Homo sapiens GN=PRDX6	P30041	16	21	20	10	7	2	13	32	17	7	2	3	PRDX6_HUMAN
Flavin reductase OS=Homo sapiens GN=BLVRB	P30043	4	3	3	2	4	3	3	3	6	6	1	1	BLVRB_HUMAN
D-dopachrome decarboxylase OS=Homo sapiens GN=DDT	P30046	0	2	2	0	0	0	2	1	1	3	0	1	DOPD_HUMAN
S-adenosylmethionine synthase isoform type-2 OS=Homo sapiens GN=MAT2A	P31153	4	6	3	6	4	4	7	4	3	4	3	4	METK2_HUMAN
Myosin-11 OS=Homo sapiens GN=MYH11	P35749	5	4	3	3	2	1	2	3	5	3	3	2	MYH11_HUMAN
Isoform Liver of ATP synthase subunit gamma, mitochondrial OS=Homo sapiens GN=ATP5C1	P36542-1	4	4	4	3	4	3	2	1	10	2	3	8	ATPG_HUMAN
V-type proton ATPase subunit E 1 OS=Homo sapiens GN=ATP6V1E1	P36543	0	2	4	2	4	1	8	8	1	2	4	4	VATE1_HUMAN
60S ribosomal protein L4 OS=Homo sapiens GN=RPL4	P36578	2	1	4	2	5	2	3	8	2	2	2	4	RL4_HUMAN
Isoform 1 of Electron transfer flavoprotein subunit beta OS=Homo sapiens GN=ETFB	P38117-1	3	6	9	7	2	1	3	3	7	3	1	2	ETFB_HUMAN
40S ribosomal protein S19 OS=Homo sapiens GN=RPS19	P39019	5	5	5	3	5	1	4	5	2	5	4	2	RS19_HUMAN
60S ribosomal protein L3 OS=Homo sapiens GN=RPL3	P39023	7	5	6	3	6	5	6	5	0	4	7	4	RL3_HUMAN
Isoform 1 of Collagen alpha-1(XVIII) chain OS=Homo sapiens GN=COL18A1	P39060-3	2	5	0	2	5	5	4	6	6	1	0	2	COIA1_HUMAN
Malate dehydrogenase, cytoplasmic OS=Homo sapiens GN=MDH1	P40925	4	3	3	5	3	4	2	8	4	5	0	4	MDHC_HUMAN
Isoform 3 of Voltage-dependent anion-selective channel protein 2 OS=Homo sapiens GN=VDAC2	P45880-3	10	5	1	0	1	0	2	3	6	1	0	1	VDAC2_HUMAN
40S ribosomal protein S9 OS=Homo sapiens GN=RPS9	P46781	3	3	7	6	8	1	4	11	2	3	4	5	RS9_HUMAN
Isoform 1 of F-actin-capping protein subunit beta OS=Homo sapiens GN=CAPZB	P47756-1	2	5	1	3	2	0	4	2	1	8	3	1	CAPZB_HUMAN
Coatomer subunit delta OS=Homo sapiens GN=ARCN1	P48444	2	3	1	0	0	1	0	2	1	3	0	0	COPD_HUMAN
MARCKS-related protein OS=Homo sapiens GN=MARCKSL1	P49006	5	2	3	1	2	0	0	4	1	1	2	1	MRP_HUMAN
Isoform 1 of Isocitrate dehydrogenase [NAD] subunit alpha, mitochondrial OS=Homo sapiens GN=IDH3A	P50213-1	0	2	2	1	0	1	0	3	1	2	0	2	IDH3A_HUMAN
Heterogeneous nuclear ribonucleoprotein F OS=Homo sapiens GN=HNRNPF	P52597	8	0	9	6	10	6	7	10	3	8	2	6	HNRPF_HUMAN
Cysteine-rich protein 2 OS=Homo sapiens GN=CRIP2	P52943	2	2	2	3	3	5	2	4	3	4	3	3	CRIP2_HUMAN
ATP-citrate synthase OS=Homo sapiens GN=ACLY	P53396	1	1	1	0	0	2	3	0	7	6	1	3	ACLY_HUMAN
Ubiquitin carboxyl-terminal hydrolase 14 OS=Homo sapiens GN=USP14	P54578	2	1	1	0	0	0	4	5	3	0	0	0	UBP14_HUMAN
Isoform 1 of Adenylate kinase 2, mitochondrial OS=Homo sapiens GN=AK2	P54819-1	12	6	11	9	2	0	12	12	17	6	7	7	KAD2_HUMAN
Trifunctional enzyme subunit beta, mitochondrial OS=Homo sapiens GN=HADHB	P55084	16	5	5	11	5	3	3	6	11	8	8	6	ECHB_HUMAN
Actin-related protein 2/3 complex subunit 4 OS=Homo sapiens GN=ARPC4	P59998	2	5	4	6	5	1	7	6	7	3	3	4	ARPC4_HUMAN
40S ribosomal protein S20 OS=Homo sapiens GN=RPS20	P60866	9	7	6	6	7	6	5	7	7	9	4	4	RS20_HUMAN
40S ribosomal protein S15a OS=Homo sapiens GN=RPS15A	P62244	4	6	6	3	3	3	6	4	3	2	2	5	RS15A_HUMAN
40S ribosomal protein S16 OS=Homo sapiens GN=RPS16	P62249	8	4	6	5	8	4	2	7	3	2	4	2	RS16_HUMAN
40S ribosomal protein S26 OS=Homo sapiens GN=RPS26	P62854	6	0	1	0	1	1	2	2	1	1	0	2	RS26_HUMAN
Isoform 1 of Transformer-2 protein homolog beta OS=Homo sapiens GN=TRA2B	P62995-1	3	3	11	4	2	0	6	4	2	2	3	3	TRA2B_HUMAN
Serine/threonine-protein phosphatase 2A 55 kDa regulatory subunit B alpha isoform OS=Homo sapiens GN=PPP2R2A	P63151	4	3	4	4	3	3	5	3	0	4	2	4	2ABA_HUMAN
ADP-ribosylation factor 1 OS=Homo sapiens GN=ARF1	P84077	7	5	8	3	1	0	3	32	6	3	1	7	ARF1_HUMAN
Basement membrane-specific heparan sulfate proteoglycan core protein OS=Homo sapiens GN=HSPG2	P98160	1	5	1	4	6	1	6	21	0	0	1	2	PGBM_HUMAN
Isoform A of Phosphate carrier protein, mitochondrial OS=Homo sapiens GN=SLC25A3	Q00325-1	11	10	7	8	7	5	3	3	7	3	6	8	MPCP_HUMAN
Serine/arginine-rich splicing factor 2 OS=Homo sapiens GN=SRSF2	Q01130	2	1	5	1	2	1	0	6	2	2	1	3	SRSF2_HUMAN
2-oxoglutarate dehydrogenase, mitochondrial OS=Homo sapiens GN=OGDH	Q02218	1	1	7	8	3	1	0	5	7	1	1	2	ODO1_HUMAN
Histone H1.1 OS=Homo sapiens GN=HIST1H1A	Q02539	1	2	6	5	2	0	1	1	1	2	0	0	H11_HUMAN
Antigen peptide transporter 1 OS=Homo sapiens GN=TAP1	Q03518	0	0	3	7	0	0	0	4	0	12	3	1	TAP1_HUMAN
Isoform ASF-1 of Serine/arginine-rich splicing factor 1 OS=Homo sapiens GN=SRSF1	Q07955-1	2	1	5	4	2	0	1	3	3	2	0	2	SRSF1_HUMAN
Isoform 1 of Phosphatidylinositol-binding clathrin assembly protein OS=Homo sapiens GN=PICALM	Q13492-1	0	2	0	0	2	1	0	2	2	1	0	0	PICAL_HUMAN
Mannosyl-oligosaccharide glucosidase OS=Homo sapiens GN=MOGS	Q13724	3	4	3	4	0	1	3	3	4	4	1	1	MOGS_HUMAN
Isoform 1 of Eukaryotic initiation factor 4A-II OS=Homo sapiens GN=EIF4A2	Q14240-1	5	2	9	4	5	0	4	4	6	8	2	3	IF4A2_HUMAN
Isoform 1 of RNA-binding protein 39 OS=Homo sapiens GN=RBM39	Q14498-1	4	5	3	5	4	4	6	6	5	4	1	3	RBM39_HUMAN
Isoform 1 of Nuclear mitotic apparatus protein 1 OS=Homo sapiens GN=NUMA1	Q14980-1	4	8	19	15	5	2	3	5	1	19	3	5	NUMA1_HUMAN
Bifunctional ATP-dependent dihydroxyacetone kinase/FAD-AMP lyase (cyclizing) OS=Homo sapiens GN=DAK	Q3LXA3	1	1	4	3	4	4	0	0	4	6	0	0	DHAK_HUMAN
Isoform 1 of UPF0598 protein C8orf82 OS=Homo sapiens GN=C8orf82	Q6P1X6-1	1	2	1	3	0	0	0	2	4	3	1	3	CH082_HUMAN
Isoform 1 of Polyadenylate-binding protein 2 OS=Homo sapiens GN=PABPN1	Q86U42-1	1	1	1	1	1	2	3	2	0	3	1	2	PABP2_HUMAN
Programmed cell death 6-interacting protein OS=Homo sapiens GN=PDCD6IP	Q8WUM4	0	0	4	5	3	4	2	9	4	5	3	4	PDC6I_HUMAN
Isoform 1 of Probable ATP-dependent RNA helicase DDX17 OS=Homo sapiens GN=DDX17	Q92841-1	11	9	13	11	10	9	6	19	9	12	8	7	DDX17_HUMAN
Isoform 4 of Probable ATP-dependent RNA helicase DDX17 OS=Homo sapiens GN=DDX17	Q92841-4	3	4	3	2	2	4	3	2	3	2	3	3	DDX17_HUMAN
Isochorismatase domain-containing protein 1 OS=Homo sapiens GN=ISOC1	Q96CN7	2	1	3	2	4	8	3	4	8	1	0	0	ISOC1_HUMAN
Isoform 1 of DAZ-associated protein 1 OS=Homo sapiens GN=DAZAP1	Q96EP5-1	2	2	3	3	2	1	0	1	0	1	2	1	DAZP1_HUMAN
Isoform 1 of RNA-binding protein 14 OS=Homo sapiens GN=RBM14	Q96PK6-1	5	4	3	3	4	3	2	3	3	4	3	3	RBM14_HUMAN
Niban-like protein 1 OS=Homo sapiens GN=FAM129B	Q96TA1	2	5	5	5	2	1	5	7	2	2	2	2	NIBL1_HUMAN
Coatomer subunit gamma-2 OS=Homo sapiens GN=COPG2	Q9UBF2	2	3	1	3	2	2	1	2	2	1	2	2	COPG2_HUMAN
Isoform 1 of Protein CDV3 homolog OS=Homo sapiens GN=CDV3	Q9UKY7-1	5	1	3	2	4	5	3	3	2	3	2	0	CDV3_HUMAN
Nucleolar protein 58 OS=Homo sapiens GN=NOP58	Q9Y2X3	10	14	9	8	9	3	2	14	4	7	6	18	NOP58_HUMAN
Mitochondrial fission 1 protein OS=Homo sapiens GN=FIS1	Q9Y3D6	2	1	4	3	3	2	0	0	3	1	2	3	FIS1_HUMAN
Thymosin beta-4-like protein 3 OS=Homo sapiens GN=TMSL3	A8MW06	4	9	15	5	4	8	4	8	10	7	3	5	TMSL3_HUMAN
Isoform 1 of Immunoglobulin lambda-like polypeptide 5 OS=Homo sapiens GN=IGLL5	B9A064-1	1	3	3	2	2	1	0	1	0	1	0	1	IGLL5_HUMAN
Isoform 1 of Dynamin-1-like protein OS=Homo sapiens GN=DNM1L	O00429-1	4	5	0	1	3	0	1	3	2	2	3	1	DNM1L_HUMAN
Putative nucleoside diphosphate kinase OS=Homo sapiens GN=NME2P1	O60361	5	8	4	4	6	3	6	6	15	11	6	6	NDK8_HUMAN
Sorting nexin-2 OS=Homo sapiens GN=SNX2	O60749	1	0	2	2	2	2	2	2	1	1	1	0	SNX2_HUMAN
Isoform B of Protein CutA OS=Homo sapiens GN=CUTA	O60888-1	5	4	5	1	7	3	5	3	3	7	4	3	CUTA_HUMAN
Programmed cell death protein 6 OS=Homo sapiens GN=PDCD6	O75340	1	2	1	0	0	0	1	0	2	2	0	4	PDCD6_HUMAN
NADH dehydrogenase [ubiquinone] iron-sulfur protein 3, mitochondrial OS=Homo sapiens GN=NDUFS3	O75489	4	4	4	2	4	0	6	3	3	6	3	3	NDUS3_HUMAN
Isoform 1 of ATP synthase subunit d, mitochondrial OS=Homo sapiens GN=ATP5H	O75947-1	4	2	1	1	1	3	1	0	1	4	0	3	ATP5H_HUMAN
Gamma-synuclein OS=Homo sapiens GN=SNCG	O76070	9	17	12	8	0	11	0	0	0	6	13	7	SYUG_HUMAN
GDH/6PGL endoplasmic bifunctional protein OS=Homo sapiens GN=H6PD	O95479	0	0	13	6	0	0	3	0	0	4	0	0	G6PE_HUMAN
Isoform 1 of Apoptosis-inducing factor 1, mitochondrial OS=Homo sapiens GN=AIFM1	O95831-1	9	14	4	1	0	0	0	1	25	8	7	13	AIFM1_HUMAN
Glutamate dehydrogenase 1, mitochondrial OS=Homo sapiens GN=GLUD1	P00367	17	20	15	11	7	2	2	6	11	12	7	12	DHE3_HUMAN
Isoform Mitochondrial of Glutathione reductase, mitochondrial OS=Homo sapiens GN=GSR	P00390-1	1	2	1	2	1	0	3	3	7	1	2	3	GSHR_HUMAN
Alpha-2-macroglobulin OS=Homo sapiens GN=A2M	P01023	0	0	4	3	0	0	0	3	0	2	0	0	A2MG_HUMAN
Isoform 1 of Ig mu chain C region OS=Homo sapiens GN=IGHM	P01871-1	6	14	28	48	7	0	0	6	0	14	0	8	IGHM_HUMAN
HLA class II histocompatibility antigen, DR alpha chain OS=Homo sapiens GN=HLA-DRA	P01903	0	0	4	3	0	0	0	2	2	1	0	1	DRA_HUMAN
Transthyretin OS=Homo sapiens GN=TTR	P02766	4	1	3	2	2	1	0	0	0	0	1	0	TTHY_HUMAN
Superoxide dismutase [Mn], mitochondrial OS=Homo sapiens GN=SOD2	P04179	0	1	0	5	0	0	0	3	2	5	1	3	SODM_HUMAN
ADP/ATP translocase 2 OS=Homo sapiens GN=SLC25A5	P05141	4	1	2	3	1	0	0	2	3	3	5	3	ADT2_HUMAN
Isoform 1 of Acyl-CoA-binding protein OS=Homo sapiens GN=DBI	P07108-1	0	1	3	2	0	2	0	1	3	5	3	3	ACBP_HUMAN
L-lactate dehydrogenase B chain OS=Homo sapiens GN=LDHB	P07195	5	5	2	2	8	2	1	12	12	29	3	4	LDHB_HUMAN
Glutathione peroxidase 1 OS=Homo sapiens GN=GPX1	P07203	2	4	4	6	3	0	6	4	6	4	4	6	GPX1_HUMAN
Thrombospondin-1 OS=Homo sapiens GN=THBS1	P07996	0	0	0	0	0	9	4	1	4	0	0	4	TSP1_HUMAN
Fructose-1,6-bisphosphatase 1 OS=Homo sapiens GN=FBP1	P09467	2	1	0	4	4	1	5	6	0	1	0	1	F16P1_HUMAN
Lysosomal alpha-glucosidase OS=Homo sapiens GN=GAA	P10253	0	1	0	0	1	3	3	5	6	0	0	0	LYAG_HUMAN
Thioredoxin OS=Homo sapiens GN=TXN	P10599	7	8	7	3	0	3	9	13	4	3	3	0	THIO_HUMAN
Xaa-Pro dipeptidase OS=Homo sapiens GN=PEPD	P12955	0	0	1	2	4	0	1	2	0	0	1	4	PEPD_HUMAN
Isoform SM-B' of Small nuclear ribonucleoprotein-associated proteins B and B' OS=Homo sapiens GN=SNRPB	P14678-1	2	0	2	3	0	3	2	4	1	2	2	2	RSMB_HUMAN
Stathmin OS=Homo sapiens GN=STMN1	P16949	2	2	8	3	8	17	5	5	3	15	2	2	STMN1_HUMAN
Isoform 1 of 6-phosphofructokinase, liver type OS=Homo sapiens GN=PFKL	P17858-1	3	2	6	1	4	0	6	7	1	1	3	2	K6PL_HUMAN
Interferon-induced, double-stranded RNA-activated protein kinase OS=Homo sapiens GN=EIF2AK2	P19525	1	0	2	2	0	0	0	3	0	2	0	0	E2AK2_HUMAN
Lamin-B1 OS=Homo sapiens GN=LMNB1	P20700	4	7	30	17	17	15	2	20	5	17	2	8	LMNB1_HUMAN
Proteasome subunit alpha type-2 OS=Homo sapiens GN=PSMA2	P25787	1	1	2	0	0	4	5	5	2	2	0	2	PSA2_HUMAN
Threonyl-tRNA synthetase, cytoplasmic OS=Homo sapiens GN=TARS	P26639	4	5	1	5	6	2	0	3	5	4	10	10	SYTC_HUMAN
DNA-(apurinic or apyrimidinic site) lyase OS=Homo sapiens GN=APEX1	P27695	5	2	5	3	2	3	2	4	4	3	1	4	APEX1_HUMAN
Proteasome subunit alpha type-5 OS=Homo sapiens GN=PSMA5	P28066	3	4	4	2	4	4	1	8	7	8	3	6	PSA5_HUMAN
Cellular retinoic acid-binding protein 2 OS=Homo sapiens GN=CRABP2	P29373	13	11	3	1	1	5	13	7	0	5	2	0	RABP2_HUMAN
Serine/threonine-protein phosphatase 2A 65 kDa regulatory subunit A alpha isoform OS=Homo sapiens GN=PPP2R1A	P30153	2	3	2	0	1	1	2	10	1	5	1	0	2AAA_HUMAN
DNA replication licensing factor MCM5 OS=Homo sapiens GN=MCM5	P33992	2	2	1	2	2	1	2	12	1	4	2	0	MCM5_HUMAN
Isoform 1 of Catenin alpha-1 OS=Homo sapiens GN=CTNNA1	P35221-1	4	2	8	7	8	3	4	20	5	10	6	6	CTNA1_HUMAN
60S ribosomal protein L22 OS=Homo sapiens GN=RPL22	P35268	2	3	8	5	4	3	4	7	2	6	5	3	RL22_HUMAN
Isoleucyl-tRNA synthetase, cytoplasmic OS=Homo sapiens GN=IARS	P41252	2	1	1	4	2	2	1	2	1	2	2	1	SYIC_HUMAN
Isoform Long of Ubiquitin carboxyl-terminal hydrolase 5 OS=Homo sapiens GN=USP5	P45974-1	8	10	3	4	11	6	10	5	1	9	6	3	UBP5_HUMAN
40S ribosomal protein S10 OS=Homo sapiens GN=RPS10	P46783	3	2	3	5	3	1	2	3	1	1	2	1	RS10_HUMAN
ATP synthase subunit O, mitochondrial OS=Homo sapiens GN=ATP5O	P48047	7	5	6	3	5	3	3	5	4	3	4	8	ATPO_HUMAN
Fatty acid synthase OS=Homo sapiens GN=FASN	P49327	1	2	0	1	1	8	13	15	2	1	3	2	FAS_HUMAN
Proteasome subunit beta type-3 OS=Homo sapiens GN=PSMB3	P49720	1	2	5	6	8	7	4	8	3	8	1	7	PSB3_HUMAN
Transmembrane emp24 domain-containing protein 10 OS=Homo sapiens GN=TMED10	P49755	2	2	1	1	2	5	2	3	2	2	3	3	TMEDA_HUMAN
Histidine triad nucleotide-binding protein 1 OS=Homo sapiens GN=HINT1	P49773	4	2	4	3	3	3	3	3	4	3	2	2	HINT1_HUMAN
Isoform 1 of Eukaryotic translation initiation factor 3 subunit B OS=Homo sapiens GN=EIF3B	P55884-1	3	3	0	2	5	2	1	0	0	2	2	2	EIF3B_HUMAN
Myotrophin OS=Homo sapiens GN=MTPN	P58546	3	3	2	2	4	4	3	3	3	3	2	6	MTPN_HUMAN
Ras-related protein Rab-8A OS=Homo sapiens GN=RAB8A	P61006	4	2	0	1	4	0	4	0	2	0	2	1	RAB8A_HUMAN
Ras-related protein Rab-2A OS=Homo sapiens GN=RAB2A	P61019	6	5	3	1	2	7	4	7	5	0	4	5	RAB2A_HUMAN
Small ubiquitin-related modifier 2 OS=Homo sapiens GN=SUMO2	P61956	2	2	5	2	2	0	3	6	3	4	1	2	SUMO2_HUMAN
40S ribosomal protein S18 OS=Homo sapiens GN=RPS18	P62269	1	1	2	1	1	0	1	4	1	3	2	2	RS18_HUMAN
Small nuclear ribonucleoprotein Sm D1 OS=Homo sapiens GN=SNRPD1	P62314	11	7	13	10	5	2	7	11	5	4	4	4	SMD1_HUMAN
40S ribosomal protein S4, X isoform OS=Homo sapiens GN=RPS4X	P62701	8	8	6	5	7	1	5	11	4	5	5	3	RS4X_HUMAN
40S ribosomal protein S25 OS=Homo sapiens GN=RPS25	P62851	3	3	3	6	3	3	4	7	2	3	3	0	RS25_HUMAN
Nuclease-sensitive element-binding protein 1 OS=Homo sapiens GN=YBX1	P67809	14	9	12	8	8	7	6	8	13	7	6	9	YBOX1_HUMAN
Platelet-activating factor acetylhydrolase IB subunit beta OS=Homo sapiens GN=PAFAH1B2	P68402	3	1	4	4	1	1	1	3	2	3	0	1	PA1B2_HUMAN
Glutathione S-transferase omega-1 OS=Homo sapiens GN=GSTO1	P78417	4	3	3	2	2	6	1	1	1	3	3	3	GSTO1_HUMAN
Isoform 1 of Brain acid soluble protein 1 OS=Homo sapiens GN=BASP1	P80723-1	0	0	2	2	0	10	0	0	0	6	0	0	BASP1_HUMAN
Putative RNA-binding protein 3 OS=Homo sapiens GN=RBM3	P98179	4	4	6	2	7	4	0	3	4	5	1	2	RBM3_HUMAN
Isoform 1 of Protein SET OS=Homo sapiens GN=SET	Q01105-1	4	6	19	8	2	1	1	9	3	4	3	5	SET_HUMAN
Single-stranded DNA-binding protein, mitochondrial OS=Homo sapiens GN=SSBP1	Q04837	10	10	8	6	7	4	3	8	20	3	3	10	SSBP_HUMAN
Serine/arginine-rich splicing factor 11 OS=Homo sapiens GN=SRSF11	Q05519	1	2	0	0	3	2	0	3	5	4	1	2	SRS11_HUMAN
FKBP1A protein OS=Homo sapiens GN=FKBP1A	Q0VDC6	2	2	1	3	1	2	2	3	1	3	2	3	Q0VDC6_HUMAN
Isoform 1 of Rho guanine nucleotide exchange factor 5 OS=Homo sapiens GN=ARHGEF5	Q12774-1	2	3	3	4	5	3	4	6	3	2	1	0	ARHG5_HUMAN
Heat shock protein 75 kDa, mitochondrial OS=Homo sapiens GN=TRAP1	Q12931	7	5	2	5	5	0	5	8	23	19	4	10	TRAP1_HUMAN
Structural maintenance of chromosomes protein 1A OS=Homo sapiens GN=SMC1A	Q14683	0	0	5	2	0	0	1	4	0	2	0	0	SMC1A_HUMAN
Isoform 1 of Chromodomain-helicase-DNA-binding protein 4 OS=Homo sapiens GN=CHD4	Q14839-1	2	3	4	5	5	1	1	1	3	5	3	1	CHD4_HUMAN
Isoform 1 of LIM and SH3 domain protein 1 OS=Homo sapiens GN=LASP1	Q14847-1	6	5	10	8	5	2	6	12	8	8	6	7	LASP1_HUMAN
Isoform 1 of Splicing factor 1 OS=Homo sapiens GN=SF1	Q15637-1	0	2	0	1	3	0	0	2	1	0	2	2	SF01_HUMAN
NEDD8 OS=Homo sapiens GN=NEDD8	Q15843	1	2	1	0	2	1	2	2	1	1	2	1	NEDD8_HUMAN
Isoform 1 of Serine/arginine-rich splicing factor 7 OS=Homo sapiens GN=SRSF7	Q16629-1	10	5	10	4	8	7	8	5	5	10	5	4	SRSF7_HUMAN
Programmed cell death protein 4 OS=Homo sapiens GN=PDCD4	Q53EL6	5	5	0	1	3	0	1	0	4	4	1	1	PDCD4_HUMAN
Isoform XLas-1 of Guanine nucleotide-binding protein G(s) subunit alpha isoforms XLas OS=Homo sapiens GN=GNAS	Q5JWF2-1	3	2	2	5	5	4	2	3	4	3	1	2	GNAS1_HUMAN
Isoform 1 of Heterochromatin protein 1-binding protein 3 OS=Homo sapiens GN=HP1BP3	Q5SSJ5-1	1	2	3	3	1	3	1	6	2	2	0	0	HP1B3_HUMAN
Isoform 1 of Nicotinate phosphoribosyltransferase OS=Homo sapiens GN=NAPRT1	Q6XQN6-1	5	1	6	4	3	2	13	15	0	2	1	0	PNCB_HUMAN
THO complex subunit 4 OS=Homo sapiens GN=THOC4	Q86V81	2	5	5	3	4	4	2	7	4	3	3	4	THOC4_HUMAN
Isoform 1 of Protein KIAA1967 OS=Homo sapiens GN=KIAA1967	Q8N163-1	5	7	5	1	9	3	2	4	1	0	6	12	K1967_HUMAN
Leucine-rich repeat-containing protein 47 OS=Homo sapiens GN=LRRC47	Q8N1G4	3	5	0	2	8	1	7	2	0	3	0	0	LRC47_HUMAN
Isoform 1 of Plasminogen activator inhibitor 1 RNA-binding protein OS=Homo sapiens GN=SERBP1	Q8NC51-1	3	5	6	5	7	5	5	6	3	5	4	5	PAIRB_HUMAN
Isoform 1 of Far upstream element-binding protein 1 OS=Homo sapiens GN=FUBP1	Q96AE4-1	0	1	13	6	2	3	6	7	4	3	5	6	FUBP1_HUMAN
ERO1-like protein alpha OS=Homo sapiens GN=ERO1L	Q96HE7	2	2	3	1	5	4	5	4	5	6	0	1	ERO1A_HUMAN
Isoform 1 of DDRGK domain-containing protein 1 OS=Homo sapiens GN=DDRGK1	Q96HY6-1	1	1	5	5	0	0	3	3	8	2	0	0	DDRGK_HUMAN
Tubulin-folding cofactor B OS=Homo sapiens GN=TBCB	Q99426	2	1	5	1	0	3	0	1	0	2	1	0	TBCB_HUMAN
Translin-associated protein X OS=Homo sapiens GN=TSNAX	Q99598	0	3	3	3	1	1	3	5	4	2	0	1	TSNAX_HUMAN
Isoform 2 of Plakophilin-2 OS=Homo sapiens GN=PKP2	Q99959-1	3	2	2	2	5	0	1	1	4	0	6	2	PKP2_HUMAN
Isoform 1 of Extended synaptotagmin-1 OS=Homo sapiens GN=ESYT1	Q9BSJ8-1	2	4	7	3	10	5	2	0	15	4	6	5	ESYT1_HUMAN
Isoform 1 of Heterogeneous nuclear ribonucleoprotein U-like protein 1 OS=Homo sapiens GN=HNRNPUL1	Q9BUJ2-1	3	3	3	2	0	1	1	3	0	1	1	0	HNRL1_HUMAN
Putative beta-actin-like protein 3 OS=Homo sapiens GN=POTEKP	Q9BYX7	5	5	5	4	2	3	2	7	6	8	2	5	ACTBM_HUMAN
Protein FAM49A OS=Homo sapiens GN=FAM49A	Q9H0Q0	2	1	0	4	0	0	2	2	4	2	0	2	FA49A_HUMAN
Methyltransferase-like protein 7A OS=Homo sapiens GN=METTL7A	Q9H8H3	2	1	2	0	4	7	0	0	1	0	0	1	MET7A_HUMAN
Core histone macro-H2A.2 OS=Homo sapiens GN=H2AFY2	Q9P0M6	5	3	4	4	8	2	4	13	5	5	1	6	H2AW_HUMAN
Isoform 3 of Ribosome-binding protein 1 OS=Homo sapiens GN=RRBP1	Q9P2E9-1	5	7	6	8	6	5	5	11	5	7	7	8	RRBP1_HUMAN
Prefoldin subunit 2 OS=Homo sapiens GN=PFDN2	Q9UHV9	5	6	2	1	4	5	6	3	3	4	4	3	PFD2_HUMAN
N-acetyl-D-glucosamine kinase OS=Homo sapiens GN=NAGK	Q9UJ70	2	4	3	3	4	1	1	0	2	0	0	1	NAGK_HUMAN
Isoform 1 of Drebrin-like protein OS=Homo sapiens GN=DBNL	Q9UJU6-1	1	1	3	4	4	0	0	5	2	3	5	3	DBNL_HUMAN
Stomatin-like protein 2 OS=Homo sapiens GN=STOML2	Q9UJZ1	8	10	8	5	3	1	1	5	8	8	5	9	STML2_HUMAN
Proliferation-associated protein 2G4 OS=Homo sapiens GN=PA2G4	Q9UQ80	3	5	6	4	4	5	1	1	0	2	1	1	PA2G4_HUMAN
Eukaryotic translation initiation factor 3 subunit L OS=Homo sapiens GN=EIF3L	Q9Y262	2	5	3	2	3	1	0	1	2	1	2	5	EIF3L_HUMAN
Isoform 1 of RuvB-like 1 OS=Homo sapiens GN=RUVBL1	Q9Y265-1	4	5	12	6	5	3	6	8	6	5	2	3	RUVB1_HUMAN
Phenylalanyl-tRNA synthetase alpha chain OS=Homo sapiens GN=FARSA	Q9Y285	1	4	3	4	2	4	2	4	5	3	2	2	SYFA_HUMAN
Isoform 1 of SAM domain and HD domain-containing protein 1 OS=Homo sapiens GN=SAMHD1	Q9Y3Z3-1	20	6	7	5	0	0	0	2	0	2	6	1	SAMH1_HUMAN
Coatomer subunit gamma OS=Homo sapiens GN=COPG	Q9Y678	7	11	3	2	1	3	5	2	6	1	4	2	COPG_HUMAN
Coiled-coil-helix-coiled-coil-helix domain-containing protein 2, mitochondrial OS=Homo sapiens GN=CHCHD2	Q9Y6H1	0	1	6	4	2	0	1	0	1	3	1	0	CHCH2_HUMAN
Non-functional aryl hydrocarbon receptor interacting protein (Fragment) OS=Homo sapiens GN=AIP	A5JGZ4	4	1	0	0	1	2	3	4	1	5	4	1	A5JGZ4_HUMAN
Isoform 1 of Putative tropomyosin alpha-3 chain-like protein OS=Homo sapiens	A6NL28-1	2	1	3	1	1	1	0	7	3	3	2	3	TPM3L_HUMAN
Putative high mobility group protein B1-like 1 OS=Homo sapiens GN=HMGB1P1	B2RPK0	3	0	3	2	2	2	1	5	2	3	3	4	HGB1A_HUMAN
cDNA FLJ16373 fis, clone THYMU3000269, highly similar to Succinate dehydrogenase (ubiquinone) flavoprotein subunit, mitochondrial (EC 1.3.5.1) OS=Homo sapiens	B3KYA5	0	0	3	3	0	0	0	2	0	4	1	3	B3KYA5_HUMAN
cDNA FLJ59206, highly similar to Eukaryotic translation initiation factor 4B OS=Homo sapiens	B4DEP6	4	4	3	3	3	2	2	0	2	3	2	4	B4DEP6_HUMAN
cDNA FLJ56402, highly similar to Tripeptidyl-peptidase 1 (EC 3.4.14.9) OS=Homo sapiens	B4DIV8	0	0	5	4	4	2	0	1	0	0	0	1	B4DIV8_HUMAN
cDNA FLJ50873, highly similar to DNA replication licensing factor MCM3 OS=Homo sapiens	B4DUQ9	1	0	7	5	4	1	2	18	0	2	0	0	B4DUQ9_HUMAN
cDNA FLJ58379, highly similar to Annexin A11 OS=Homo sapiens	B4DVE7	18	15	11	7	9	2	1	4	3	7	7	4	B4DVE7_HUMAN
PDZ and LIM domain protein 1 OS=Homo sapiens GN=PDLIM1	O00151	4	6	2	3	4	0	0	2	5	5	9	5	PDLI1_HUMAN
Eukaryotic translation initiation factor 3 subunit F OS=Homo sapiens GN=EIF3F	O00303	2	2	6	5	1	0	2	3	3	5	1	1	EIF3F_HUMAN
Nucleolar protein 56 OS=Homo sapiens GN=NOP56	O00567	9	12	12	13	10	1	3	7	5	6	3	8	NOP56_HUMAN
Programmed cell death protein 5 OS=Homo sapiens GN=PDCD5	O14737	0	2	4	4	3	3	4	0	0	1	0	0	PDCD5_HUMAN
Isoform A of Histone acetyltransferase type B catalytic subunit OS=Homo sapiens GN=HAT1	O14929-1	2	2	4	2	2	3	0	2	0	0	2	0	HAT1_HUMAN
Exportin-1 OS=Homo sapiens GN=XPO1	O14980	1	1	4	2	0	0	0	5	2	0	0	1	XPO1_HUMAN
Isoform SERCA1B of Sarcoplasmic/endoplasmic reticulum calcium ATPase 1 OS=Homo sapiens GN=ATP2A1	O14983-1	1	1	2	0	4	6	0	1	3	9	7	5	AT2A1_HUMAN
Isoform 1 of Zinc finger protein 185 OS=Homo sapiens GN=ZNF185	O15231-1	3	3	3	2	3	0	3	6	0	3	5	3	ZN185_HUMAN
Asparaginyl-tRNA synthetase, cytoplasmic OS=Homo sapiens GN=NARS	O43776	3	0	0	0	3	0	0	5	3	0	2	2	SYNC_HUMAN
Isoform 1 of Putative adenosylhomocysteinase 2 OS=Homo sapiens GN=AHCYL1	O43865-1	1	2	0	0	0	1	0	1	5	2	2	0	SAHH2_HUMAN
Isoform 1ABC of Catenin delta-1 OS=Homo sapiens GN=CTNND1	O60716-1	7	7	7	2	5	0	2	5	0	3	0	2	CTND1_HUMAN
Citrate synthase, mitochondrial OS=Homo sapiens GN=CS	O75390	10	6	8	6	7	9	3	2	12	4	6	6	CISY_HUMAN
PRA1 family protein 3 OS=Homo sapiens GN=ARL6IP5	O75915	2	2	0	0	1	7	1	2	1	0	3	7	PRAF3_HUMAN
NADH dehydrogenase [ubiquinone] 1 beta subcomplex subunit 4 OS=Homo sapiens GN=NDUFB4	O95168	3	2	3	0	0	0	0	0	0	4	1	0	NDUB4_HUMAN
Protein ETHE1, mitochondrial OS=Homo sapiens GN=ETHE1	O95571	4	4	5	1	3	1	2	2	3	0	3	3	ETHE1_HUMAN
Isoform A of AP-2 complex subunit alpha-1 OS=Homo sapiens GN=AP2A1	O95782-1	1	1	0	1	3	0	2	4	0	0	1	2	AP2A1_HUMAN
HLA class II histocompatibility antigen, DRB1-3 chain OS=Homo sapiens GN=HLA-DRB1	P01912	0	0	1	2	0	0	0	2	3	3	0	0	2B13_HUMAN
Fibrinogen beta chain OS=Homo sapiens GN=FGB	P02675	0	0	16	24	0	0	0	20	0	0	6	7	FIBB_HUMAN
Catalase OS=Homo sapiens GN=CAT	P04040	2	1	3	5	5	0	16	32	0	2	2	3	CATA_HUMAN
Eukaryotic translation initiation factor 2 subunit 1 OS=Homo sapiens GN=EIF2S1	P05198	2	0	0	2	3	2	1	6	1	1	0	0	IF2A_HUMAN
60S acidic ribosomal protein P2 OS=Homo sapiens GN=RPLP2	P05387	4	2	6	4	1	0	0	6	1	1	0	0	RLA2_HUMAN
60S acidic ribosomal protein P0 OS=Homo sapiens GN=RPLP0	P05388	0	5	1	0	1	0	3	2	2	0	1	2	RLA0_HUMAN
Bifunctional aminoacyl-tRNA synthetase OS=Homo sapiens GN=EPRS	P07814	1	1	3	0	3	1	2	1	3	1	3	3	SYEP_HUMAN
Pyruvate dehydrogenase E1 component subunit alpha, somatic form, mitochondrial OS=Homo sapiens GN=PDHA1	P08559	3	4	2	4	1	1	1	5	8	5	0	2	ODPA_HUMAN
Cytochrome c1, heme protein, mitochondrial OS=Homo sapiens GN=CYC1	P08574	0	0	2	1	0	0	3	2	3	7	0	3	CY1_HUMAN
Guanine nucleotide-binding protein G(k) subunit alpha OS=Homo sapiens GN=GNAI3	P08754	2	2	0	0	0	0	0	2	2	0	0	0	GNAI3_HUMAN
Dihydrolipoyllysine-residue acetyltransferase component of pyruvate dehydrogenase complex, mitochondrial OS=Homo sapiens GN=DLAT	P10515	6	2	1	3	2	6	1	6	7	6	0	3	ODP2_HUMAN
Cytochrome c oxidase subunit 5B, mitochondrial OS=Homo sapiens GN=COX5B	P10606	4	6	3	1	1	0	2	0	0	4	0	0	COX5B_HUMAN
Isoform 1 of Medium-chain specific acyl-CoA dehydrogenase, mitochondrial OS=Homo sapiens GN=ACADM	P11310-1	3	2	3	4	4	0	1	1	8	7	2	4	ACADM_HUMAN
C-1-tetrahydrofolate synthase, cytoplasmic OS=Homo sapiens GN=MTHFD1	P11586	1	1	11	8	17	9	11	17	4	9	4	7	C1TC_HUMAN
Proliferating cell nuclear antigen OS=Homo sapiens GN=PCNA	P12004	0	0	10	9	2	4	2	6	0	8	3	3	PCNA_HUMAN
Inosine-5'-monophosphate dehydrogenase 2 OS=Homo sapiens GN=IMPDH2	P12268	3	3	0	0	4	2	1	2	1	1	3	3	IMDH2_HUMAN
Annexin A3 OS=Homo sapiens GN=ANXA3	P12429	5	2	5	1	2	0	0	8	19	2	2	12	ANXA3_HUMAN
Isoform 1 of Creatine kinase U-type, mitochondrial OS=Homo sapiens GN=CKMT1A	P12532-1	0	0	0	1	8	0	0	1	0	2	5	11	KCRU_HUMAN
Interferon-induced transmembrane protein 1 OS=Homo sapiens GN=IFITM1	P13164	0	0	2	3	1	0	0	2	0	0	0	2	IFM1_HUMAN
Keratin, type II cytoskeletal 5 OS=Homo sapiens GN=KRT5	P13647	8	6	0	0	29	0	8	10	0	1	0	0	K2C5_HUMAN
Acylamino-acid-releasing enzyme OS=Homo sapiens GN=APEH	P13798	5	6	5	3	6	0	14	7	9	5	9	8	ACPH_HUMAN
Electron transfer flavoprotein subunit alpha, mitochondrial OS=Homo sapiens GN=ETFA	P13804	3	6	7	9	5	5	1	9	13	7	2	5	ETFA_HUMAN
Farnesyl pyrophosphate synthase OS=Homo sapiens GN=FDPS	P14324	0	0	4	1	1	2	0	2	7	5	0	0	FPPS_HUMAN
Heterogeneous nuclear ribonucleoprotein L OS=Homo sapiens GN=HNRNPL	P14866	1	0	5	4	0	0	0	1	3	5	1	0	HNRPL_HUMAN
Aspartyl-tRNA synthetase, cytoplasmic OS=Homo sapiens GN=DARS	P14868	1	1	6	5	4	0	0	8	2	3	2	1	SYDC_HUMAN
Cytochrome b-c1 complex subunit 7 OS=Homo sapiens GN=UQCRB	P14927	0	0	4	2	2	0	2	0	0	2	1	2	QCR7_HUMAN
V-type proton ATPase subunit B, kidney isoform OS=Homo sapiens GN=ATP6V1B1	P15313	0	0	2	2	5	0	8	0	2	2	7	1	VATB1_HUMAN
Ubiquitin carboxyl-terminal hydrolase isozyme L3 OS=Homo sapiens GN=UCHL3	P15374	2	0	5	3	1	1	1	4	0	3	4	4	UCHL3_HUMAN
NADPH--cytochrome P450 reductase OS=Homo sapiens GN=POR	P16435	3	0	0	0	1	9	0	0	1	6	4	2	NCPR_HUMAN
Isoform 1 of Sarcoplasmic/endoplasmic reticulum calcium ATPase 2 OS=Homo sapiens GN=ATP2A2	P16615-1	2	5	0	1	4	5	1	1	4	6	7	6	AT2A2_HUMAN
Isoform 1 of DNA-binding protein A OS=Homo sapiens GN=CSDA	P16989-1	0	2	4	4	0	0	1	3	1	4	1	1	DBPA_HUMAN
Aspartate aminotransferase, cytoplasmic OS=Homo sapiens GN=GOT1	P17174	2	5	0	1	4	11	0	2	1	6	0	0	AATC_HUMAN
ADP-ribosylation factor 4 OS=Homo sapiens GN=ARF4	P18085	2	1	1	0	1	0	2	4	1	2	1	1	ARF4_HUMAN
Cytochrome c oxidase subunit 5A, mitochondrial OS=Homo sapiens GN=COX5A	P20674	3	2	1	1	1	0	2	0	1	3	0	0	COX5A_HUMAN
Voltage-dependent anion-selective channel protein 1 OS=Homo sapiens GN=VDAC1	P21796	0	0	0	0	0	0	0	4	7	3	0	4	VDAC1_HUMAN
rRNA 2'-O-methyltransferase fibrillarin OS=Homo sapiens GN=FBL	P22087	4	4	6	6	4	4	4	6	7	5	2	10	FBRL_HUMAN
Isoform SCPx of Non-specific lipid-transfer protein OS=Homo sapiens GN=SCP2	P22307-1	1	2	2	0	0	2	2	2	1	0	3	0	NLTP_HUMAN
Cytochrome b-c1 complex subunit 2, mitochondrial OS=Homo sapiens GN=UQCRC2	P22695	5	6	16	11	9	2	6	14	7	13	6	13	QCR2_HUMAN
NAD-dependent malic enzyme, mitochondrial OS=Homo sapiens GN=ME2	P23368	1	2	0	2	1	0	0	0	3	0	0	3	MAOM_HUMAN
Elongation factor 1-beta OS=Homo sapiens GN=EEF1B2	P24534	2	2	0	1	1	1	3	6	0	2	0	1	EF1B_HUMAN
ATP synthase subunit b, mitochondrial OS=Homo sapiens GN=ATP5F1	P24539	2	3	2	4	1	0	1	4	5	1	1	3	AT5F1_HUMAN
Isoform 1 of Low molecular weight phosphotyrosine protein phosphatase OS=Homo sapiens GN=ACP1	P24666-1	2	1	3	2	3	0	2	4	3	2	2	2	PPAC_HUMAN
60S ribosomal protein L13 OS=Homo sapiens GN=RPL13	P26373	4	3	6	5	4	3	6	9	3	6	2	3	RL13_HUMAN
14-3-3 protein theta OS=Homo sapiens GN=YWHAQ	P27348	3	3	2	3	1	2	1	7	3	1	1	2	1433T_HUMAN
CAD protein OS=Homo sapiens GN=CAD	P27708	5	4	1	2	9	8	2	3	0	0	5	3	PYR1_HUMAN
Isoform 1 of Microtubule-associated protein 4 OS=Homo sapiens GN=MAP4	P27816-1	4	3	2	2	0	4	5	7	3	1	1	1	MAP4_HUMAN
Isoform LMP2.L of Proteasome subunit beta type-9 OS=Homo sapiens GN=PSMB9	P28065-1	0	0	0	3	2	2	0	1	0	3	1	2	PSB9_HUMAN
Isoform PML-1 of Protein PML OS=Homo sapiens GN=PML	P29590-1	0	0	4	6	2	0	0	7	2	5	0	4	PML_HUMAN
ATP synthase subunit delta, mitochondrial OS=Homo sapiens GN=ATP5D	P30049	3	1	4	0	0	0	0	2	3	0	0	1	ATPD_HUMAN
Leukocyte elastase inhibitor OS=Homo sapiens GN=SERPINB1	P30740	2	3	4	6	1	0	0	0	6	1	5	1	ILEU_HUMAN
Isoform Long of Nucleolysin TIA-1 isoform p40 OS=Homo sapiens GN=TIA1	P31483-1	2	3	2	0	4	4	2	1	1	1	2	1	TIA1_HUMAN
Cytochrome b-c1 complex subunit 1, mitochondrial OS=Homo sapiens GN=UQCRC1	P31930	1	1	11	5	2	0	0	1	0	11	2	1	QCR1_HUMAN
3-hydroxyisobutyrate dehydrogenase, mitochondrial OS=Homo sapiens GN=HIBADH	P31937	2	1	6	9	11	0	3	0	11	2	5	8	3HIDH_HUMAN
Bifunctional purine biosynthesis protein PURH OS=Homo sapiens GN=ATIC	P31939	5	5	2	1	11	3	2	11	8	2	1	5	PUR9_HUMAN
Isoform 1 of 14-3-3 protein sigma OS=Homo sapiens GN=SFN	P31947-1	5	1	2	0	1	9	0	0	0	6	0	0	1433S_HUMAN
60S ribosomal protein L9 OS=Homo sapiens GN=RPL9	P32969	0	2	2	3	1	0	1	3	0	0	0	0	RL9_HUMAN
Isoform 1 of DNA replication licensing factor MCM7 OS=Homo sapiens GN=MCM7	P33993-1	0	1	8	12	14	3	3	14	0	5	2	0	MCM7_HUMAN
Isoform 1 of Serine hydroxymethyltransferase, cytosolic OS=Homo sapiens GN=SHMT1	P34896-1	2	4	5	3	1	0	4	3	1	3	1	4	GLYC_HUMAN
Serine hydroxymethyltransferase, mitochondrial OS=Homo sapiens GN=SHMT2	P34897	4	1	3	5	3	0	6	1	5	2	9	1	GLYM_HUMAN
Isoform 1 of Catenin beta-1 OS=Homo sapiens GN=CTNNB1	P35222-1	2	4	8	9	4	1	2	13	2	6	8	3	CTNB1_HUMAN
Isoform Long of RNA-binding protein FUS OS=Homo sapiens GN=FUS	P35637-1	5	7	9	5	8	6	3	7	6	8	5	7	FUS_HUMAN
Acidic leucine-rich nuclear phosphoprotein 32 family member A OS=Homo sapiens GN=ANP32A	P39687	0	0	0	4	3	3	1	0	3	0	0	1	AN32A_HUMAN
Alpha-taxilin OS=Homo sapiens GN=TXLNA	P40222	1	1	2	0	1	2	1	2	1	2	1	1	TXLNA_HUMAN
Isoform 1 of Signal transducer and activator of transcription 3 OS=Homo sapiens GN=STAT3	P40763-1	2	2	0	4	0	0	0	1	8	7	0	1	STAT3_HUMAN
Protein kinase C iota type OS=Homo sapiens GN=PRKCI	P41743	2	4	4	1	3	0	1	2	0	2	1	1	KPCI_HUMAN
Isoform Alpha of Lamina-associated polypeptide 2, isoform alpha OS=Homo sapiens GN=TMPO	P42166-1	3	7	9	8	7	7	2	7	8	4	5	5	LAP2A_HUMAN
Isoform Beta of Lamina-associated polypeptide 2, isoforms beta/gamma OS=Homo sapiens GN=TMPO	P42167-1	0	2	2	2	0	2	0	0	2	1	0	0	LAP2B_HUMAN
Leucine-rich PPR motif-containing protein, mitochondrial OS=Homo sapiens GN=LRPPRC	P42704	11	11	3	5	5	1	8	16	18	19	14	15	LPPRC_HUMAN
ATP-dependent DNA helicase Q1 OS=Homo sapiens GN=RECQL	P46063	2	2	2	2	1	1	2	1	0	4	1	2	RECQ1_HUMAN
60S ribosomal protein L5 OS=Homo sapiens GN=RPL5	P46777	2	1	3	2	2	1	0	1	1	1	2	2	RL5_HUMAN
Isocitrate dehydrogenase [NADP], mitochondrial OS=Homo sapiens GN=IDH2	P48735	4	5	13	12	0	23	7	14	16	16	4	4	IDHP_HUMAN
Protein ERGIC-53 OS=Homo sapiens GN=LMAN1	P49257	1	2	0	0	1	0	4	7	8	2	0	0	LMAN1_HUMAN
Isoform 1 of Nuclear autoantigenic sperm protein OS=Homo sapiens GN=NASP	P49321-1	5	3	7	7	7	4	3	4	0	3	6	1	NASP_HUMAN
Alanyl-tRNA synthetase, cytoplasmic OS=Homo sapiens GN=AARS	P49588	4	2	0	1	3	0	0	0	0	0	4	1	SYAC_HUMAN
Isoform 1 of Carnitine O-palmitoyltransferase 1, liver isoform OS=Homo sapiens GN=CPT1A	P50416-1	3	3	1	0	0	2	0	0	3	3	2	1	CPT1A_HUMAN
Basal cell adhesion molecule OS=Homo sapiens GN=BCAM	P50895	20	18	29	13	8	2	12	19	3	2	2	4	BCAM_HUMAN
Isoform 1 of Host cell factor 1 OS=Homo sapiens GN=HCFC1	P51610-1	0	1	3	2	1	0	0	2	1	4	2	0	HCFC1_HUMAN
Peroxisomal multifunctional enzyme type 2 OS=Homo sapiens GN=HSD17B4	P51659	0	0	6	5	3	7	7	19	11	15	4	2	DHB4_HUMAN
26S proteasome non-ATPase regulatory subunit 7 OS=Homo sapiens GN=PSMD7	P51665	0	1	2	2	1	0	0	0	2	3	0	0	PSD7_HUMAN
Hepatoma-derived growth factor OS=Homo sapiens GN=HDGF	P51858	10	6	9	3	5	5	1	9	8	5	1	1	HDGF_HUMAN
Rho GDP-dissociation inhibitor 2 OS=Homo sapiens GN=ARHGDIB	P52566	0	0	4	3	2	0	0	2	0	0	0	0	GDIR2_HUMAN
Activated RNA polymerase II transcriptional coactivator p15 OS=Homo sapiens GN=SUB1	P53999	2	2	3	0	1	1	1	2	2	5	0	2	TCP4_HUMAN
Isoform Long of Delta-1-pyrroline-5-carboxylate synthase OS=Homo sapiens GN=ALDH18A1	P54886-1	6	4	0	0	0	0	0	6	4	0	3	2	P5CS_HUMAN
Nucleosome assembly protein 1-like 1 OS=Homo sapiens GN=NAP1L1	P55209	5	6	9	5	6	9	1	1	1	5	5	4	NP1L1_HUMAN
Isoform 1 of Double-stranded RNA-specific adenosine deaminase OS=Homo sapiens GN=ADAR	P55265-1	3	2	4	3	2	5	1	5	2	1	1	4	DSRAD_HUMAN
Laminin subunit beta-2 OS=Homo sapiens GN=LAMB2	P55268	1	4	5	3	3	5	4	2	16	0	2	2	LAMB2_HUMAN
NHP2-like protein 1 OS=Homo sapiens GN=NHP2L1	P55769	3	2	3	3	3	1	1	3	4	3	2	3	NH2L1_HUMAN
Isoform 1 of ATP synthase subunit f, mitochondrial OS=Homo sapiens GN=ATP5J2	P56134-1	4	6	5	2	5	3	3	2	3	6	3	6	ATPK_HUMAN
Eukaryotic translation initiation factor 6 OS=Homo sapiens GN=EIF6	P56537	5	3	4	2	1	0	0	2	1	3	0	0	IF6_HUMAN
Epiplakin OS=Homo sapiens GN=EPPK1	P58107	36	31	10	12	2	0	6	15	2	7	21	24	EPIPL_HUMAN
Proteasome subunit alpha type-6 OS=Homo sapiens GN=PSMA6	P60900	2	0	3	0	6	3	3	7	2	5	0	5	PSA6_HUMAN
Isoform 2 of Cell division control protein 42 homolog OS=Homo sapiens GN=CDC42	P60953-2	0	1	1	3	2	2	1	3	3	1	1	2	CDC42_HUMAN
Ras-related protein Rab-5B OS=Homo sapiens GN=RAB5B	P61020	1	5	3	0	1	0	0	0	1	3	7	0	RAB5B_HUMAN
Actin-related protein 2 OS=Homo sapiens GN=ACTR2	P61160	4	8	6	4	8	1	8	9	5	10	5	6	ARP2_HUMAN
Pterin-4-alpha-carbinolamine dehydratase OS=Homo sapiens GN=PCBD1	P61457	1	1	0	2	3	3	4	3	3	3	3	3	PHS_HUMAN
Dolichyl-diphosphooligosaccharide--protein glycosyltransferase subunit DAD1 OS=Homo sapiens GN=DAD1	P61803	3	2	3	2	1	2	1	2	3	3	3	2	DAD1_HUMAN
14-3-3 protein gamma OS=Homo sapiens GN=YWHAG	P61981	4	4	5	3	2	1	1	3	4	5	2	4	1433G_HUMAN
Calmodulin OS=Homo sapiens GN=CALM1	P62158	1	1	3	0	1	3	1	5	6	4	2	2	CALM_HUMAN
40S ribosomal protein S14 OS=Homo sapiens GN=RPS14	P62263	4	5	9	3	2	3	3	2	4	4	3	4	RS14_HUMAN
40S ribosomal protein S23 OS=Homo sapiens GN=RPS23	P62266	1	2	3	3	2	2	2	3	0	1	3	1	RS23_HUMAN
40S ribosomal protein S13 OS=Homo sapiens GN=RPS13	P62277	0	3	1	3	1	1	1	3	0	4	0	3	RS13_HUMAN
40S ribosomal protein S6 OS=Homo sapiens GN=RPS6	P62753	8	3	8	4	3	1	6	2	4	6	5	3	RS6_HUMAN
Isoform 1 of Ras-related protein Rab-1A OS=Homo sapiens GN=RAB1A	P62820-1	1	2	1	0	1	1	2	5	4	0	0	1	RAB1A_HUMAN
GTP-binding nuclear protein Ran OS=Homo sapiens GN=RAN	P62826	5	3	3	1	3	2	0	1	4	3	1	3	RAN_HUMAN
60S ribosomal protein L23 OS=Homo sapiens GN=RPL23	P62829	1	2	3	4	5	2	3	4	0	3	4	2	RL23_HUMAN
60S ribosomal protein L31 OS=Homo sapiens GN=RPL31	P62899	1	3	3	2	4	1	0	3	0	0	1	3	RL31_HUMAN
60S ribosomal protein L8 OS=Homo sapiens GN=RPL8	P62917	3	2	3	3	3	0	1	4	0	3	1	2	RL8_HUMAN
Isoform 1 of Eukaryotic translation initiation factor 5A-1 OS=Homo sapiens GN=EIF5A	P63241-1	0	2	3	0	2	3	2	4	0	1	0	1	IF5A1_HUMAN
Serine/threonine-protein phosphatase 2A catalytic subunit alpha isoform OS=Homo sapiens GN=PPP2CA	P67775	3	2	1	1	3	0	1	5	0	0	0	0	PP2AA_HUMAN
Isoform 1 of General transcription factor II-I OS=Homo sapiens GN=GTF2I	P78347-1	6	3	2	4	4	2	0	1	2	3	2	1	GTF2I_HUMAN
SAP domain-containing ribonucleoprotein OS=Homo sapiens GN=SARNP	P82979	5	5	5	5	6	6	4	5	5	3	4	5	SARNP_HUMAN
Cytochrome c OS=Homo sapiens GN=CYCS	P99999	0	0	3	2	3	2	1	2	5	0	1	4	CYC_HUMAN
Vigilin OS=Homo sapiens GN=HDLBP	Q00341	5	8	4	9	7	3	4	3	5	4	1	2	VIGLN_HUMAN
6-phosphofructokinase type C OS=Homo sapiens GN=PFKP	Q01813	0	1	0	0	5	0	0	2	2	3	3	1	K6PP_HUMAN
Isoform EWS of RNA-binding protein EWS OS=Homo sapiens GN=EWSR1	Q01844-1	3	7	3	4	5	1	0	3	3	3	1	3	EWS_HUMAN
Peptidyl-prolyl cis-trans isomerase FKBP4 OS=Homo sapiens GN=FKBP4	Q02790	1	3	4	0	4	0	4	4	1	3	0	3	FKBP4_HUMAN
Isoform A of Eukaryotic translation initiation factor 4 gamma 1 OS=Homo sapiens GN=EIF4G1	Q04637-1	0	2	3	3	0	0	1	4	1	1	1	0	IF4G1_HUMAN
14-3-3 protein eta OS=Homo sapiens GN=YWHAH	Q04917	5	1	7	3	4	1	1	4	3	5	3	1	1433F_HUMAN
Isoform 1 of Glucosamine--fructose-6-phosphate aminotransferase [isomerizing] 1 OS=Homo sapiens GN=GFPT1	Q06210-1	19	11	1	2	1	4	1	2	2	0	1	2	GFPT1_HUMAN
FACT complex subunit SSRP1 OS=Homo sapiens GN=SSRP1	Q08945	1	1	3	1	2	8	0	4	0	3	0	5	SSRP1_HUMAN
tRNA (cytosine(34)-C(5))-methyltransferase OS=Homo sapiens GN=NSUN2	Q08J23	3	1	0	0	0	1	0	0	0	3	2	2	NSUN2_HUMAN
Isoform 1 of Interleukin enhancer-binding factor 3 OS=Homo sapiens GN=ILF3	Q12906-1	10	12	9	10	11	5	2	16	6	8	3	7	ILF3_HUMAN
Isoform 1 of TAR DNA-binding protein 43 OS=Homo sapiens GN=TARDBP	Q13148-1	0	2	2	1	3	0	0	3	0	0	0	0	TADBP_HUMAN
Ras GTPase-activating protein-binding protein 1 OS=Homo sapiens GN=G3BP1	Q13283	2	8	8	7	8	1	1	6	5	6	0	2	G3BP1_HUMAN
NAD(P) transhydrogenase, mitochondrial OS=Homo sapiens GN=NNT	Q13423	4	4	0	1	0	3	0	0	6	1	7	7	NNTM_HUMAN
Splicing factor 3B subunit 2 OS=Homo sapiens GN=SF3B2	Q13435	5	1	5	5	3	0	0	4	2	9	6	1	SF3B2_HUMAN
28 kDa heat- and acid-stable phosphoprotein OS=Homo sapiens GN=PDAP1	Q13442	1	2	0	1	0	3	2	0	2	4	2	1	HAP28_HUMAN
Isoform 1 of Dynactin subunit 2 OS=Homo sapiens GN=DCTN2	Q13561-1	2	2	0	0	7	4	1	0	3	4	3	1	DCTN2_HUMAN
Isoform Long of Transformer-2 protein homolog alpha OS=Homo sapiens GN=TRA2A	Q13595-1	1	2	0	0	2	3	0	0	4	0	0	0	TRA2A_HUMAN
GDP-L-fucose synthase OS=Homo sapiens GN=TSTA3	Q13630	2	3	0	0	1	0	2	2	2	0	0	0	FCL_HUMAN
Desmoglein-2 OS=Homo sapiens GN=DSG2	Q14126	13	9	1	0	10	0	3	14	4	0	6	5	DSG2_HUMAN
Eukaryotic translation initiation factor 3 subunit A OS=Homo sapiens GN=EIF3A	Q14152	8	8	5	3	9	2	1	3	3	0	3	3	EIF3A_HUMAN
Malectin OS=Homo sapiens GN=MLEC	Q14165	2	4	2	4	5	1	0	0	2	0	3	3	MLEC_HUMAN
Isoform 1 of Caprin-1 OS=Homo sapiens GN=CAPRIN1	Q14444-1	3	2	5	2	3	3	8	7	1	0	4	2	CAPR1_HUMAN
DNA replication licensing factor MCM6 OS=Homo sapiens GN=MCM6	Q14566	0	0	2	3	7	0	2	7	0	1	0	0	MCM6_HUMAN
Isoform Alpha of Nucleolar and coiled-body phosphoprotein 1 OS=Homo sapiens GN=NOLC1	Q14978-1	4	2	1	2	3	1	4	1	0	3	2	2	NOLC1_HUMAN
Isoform 1 of Periostin OS=Homo sapiens GN=POSTN	Q15063-1	0	0	0	3	0	0	3	4	0	6	0	5	POSTN_HUMAN
Platelet-activating factor acetylhydrolase IB subunit gamma OS=Homo sapiens GN=PAFAH1B3	Q15102	0	2	1	1	0	2	2	3	0	0	1	0	PA1B3_HUMAN
Isoform 2 of Serum paraoxonase/arylesterase 2 OS=Homo sapiens GN=PON2	Q15165-2	4	4	0	0	0	0	3	0	6	2	1	0	PON2_HUMAN
Inorganic pyrophosphatase OS=Homo sapiens GN=PPA1	Q15181	5	3	1	2	0	0	3	2	0	4	3	2	IPYR_HUMAN
Mitochondrial import receptor subunit TOM20 homolog OS=Homo sapiens GN=TOMM20	Q15388	2	4	0	1	0	1	1	0	2	2	1	1	TOM20_HUMAN
Isoform 1 of Neutral amino acid transporter B(0) OS=Homo sapiens GN=SLC1A5	Q15758-1	0	2	4	2	0	2	0	0	0	0	0	0	AAAT_HUMAN
Vesicle-associated membrane protein 3 OS=Homo sapiens GN=VAMP3	Q15836	2	1	1	2	4	0	3	3	0	0	0	2	VAMP3_HUMAN
Adipose most abundant gene transcript 2 protein OS=Homo sapiens GN=APM2	Q15847	5	4	5	1	0	0	1	0	0	3	0	2	APM2_HUMAN
Coiled-coil domain-containing protein 6 OS=Homo sapiens GN=CCDC6	Q16204	4	7	0	1	2	0	0	1	1	2	6	1	CCDC6_HUMAN
Hsp90 co-chaperone Cdc37 OS=Homo sapiens GN=CDC37	Q16543	2	1	2	0	2	0	3	5	0	1	1	0	CDC37_HUMAN
Isoform 1 of Cleavage and polyadenylation specificity factor subunit 6 OS=Homo sapiens GN=CPSF6	Q16630-1	1	2	5	3	1	2	0	6	0	1	2	0	CPSF6_HUMAN
Isoform 1 of Drebrin OS=Homo sapiens GN=DBN1	Q16643-1	3	3	4	3	3	0	2	3	6	5	3	5	DREB_HUMAN
NADH dehydrogenase [ubiquinone] 1 alpha subcomplex subunit 5 OS=Homo sapiens GN=NDUFA5	Q16718	1	2	3	3	0	0	0	2	4	5	0	0	NDUA5_HUMAN
Isoform 1 of Hydroxyacyl-coenzyme A dehydrogenase, mitochondrial OS=Homo sapiens GN=HADH	Q16836-1	5	4	7	5	1	0	0	6	10	2	2	4	HCDH_HUMAN
Isoform 1 of Mitochondrial inner membrane protein OS=Homo sapiens GN=IMMT	Q16891-1	8	5	6	5	4	0	1	0	11	9	4	6	IMMT_HUMAN
RNA binding protein (Autoantigenic, hnRNP-associated with lethal yellow) long isoform variant (Fragment) OS=Homo sapiens GN=RALY	Q53GL6	0	0	3	1	3	0	0	1	2	2	0	0	Q53GL6_HUMAN
Putative endoplasmin-like protein OS=Homo sapiens GN=HSP90B2P	Q58FF3	4	4	1	5	0	1	0	0	0	5	0	1	ENPLL_HUMAN
Putative uncharacterized protein OS=Homo sapiens	Q5EBM2	0	0	2	0	0	0	0	3	0	5	4	6	Q5EBM2_HUMAN
Isoform 1 of Presequence protease, mitochondrial OS=Homo sapiens GN=PITRM1	Q5JRX3-1	2	1	0	0	3	0	1	0	8	0	1	2	PREP_HUMAN
Isoform 1 of Long-chain fatty acid transport protein 3 OS=Homo sapiens GN=SLC27A3	Q5K4L6-1	13	9	7	0	0	7	0	0	0	0	2	0	S27A3_HUMAN
Isoform 1 of Nucleoredoxin OS=Homo sapiens GN=NXN	Q6DKJ4-1	2	3	3	2	3	0	1	2	2	2	2	0	NXN_HUMAN
Ragulator complex protein LAMTOR1 OS=Homo sapiens GN=LAMTOR1	Q6IAA8	2	0	2	0	2	0	2	0	3	0	1	0	LTOR1_HUMAN
RPL14 protein OS=Homo sapiens GN=RPL14	Q6IPH7	5	3	0	0	3	2	0	3	2	5	1	1	Q6IPH7_HUMAN
Putative uncharacterized protein DKFZp686C02220 (Fragment) OS=Homo sapiens GN=DKFZp686C02220	Q6N091	0	0	3	4	0	0	0	0	0	0	4	4	Q6N091_HUMAN
Isoform 1 of 3-hydroxyisobutyryl-CoA hydrolase, mitochondrial OS=Homo sapiens GN=HIBCH	Q6NVY1-1	2	2	1	0	3	0	0	1	12	0	0	2	HIBCH_HUMAN
Aspartyl-tRNA synthetase, mitochondrial OS=Homo sapiens GN=DARS2	Q6PI48	1	2	1	1	1	0	0	0	2	2	0	4	SYDM_HUMAN
Transmembrane protein 205 OS=Homo sapiens GN=TMEM205	Q6UW68	3	1	1	0	3	4	3	4	4	4	4	3	TM205_HUMAN
Isoform 1 of Myosin-14 OS=Homo sapiens GN=MYH14	Q7Z406-1	35	34	26	18	1	0	27	44	0	1	14	5	MYH14_HUMAN
Isoform 1 of Mitochondrial antiviral-signaling protein OS=Homo sapiens GN=MAVS	Q7Z434-1	1	2	3	1	2	1	1	0	0	2	3	2	MAVS_HUMAN
Isoform 1 of E3 ubiquitin-protein ligase HUWE1 OS=Homo sapiens GN=HUWE1	Q7Z6Z7-1	5	8	8	4	9	3	7	6	0	4	10	4	HUWE1_HUMAN
Isoform 1 of Apolipoprotein A-I-binding protein OS=Homo sapiens GN=APOA1BP	Q8NCW5-1	2	1	0	0	2	0	0	0	3	1	1	2	AIBP_HUMAN
Isoform 1 of Abhydrolase domain-containing protein 11 OS=Homo sapiens GN=ABHD11	Q8NFV4-1	14	11	0	0	0	0	0	0	7	0	0	8	ABHDB_HUMAN
Isoform 1 of Proteasome subunit alpha type-7-like OS=Homo sapiens GN=PSMA8	Q8TAA3-1	2	3	3	3	5	6	6	5	3	4	3	4	PSA7L_HUMAN
Isoform 1 of Epidermal growth factor receptor kinase substrate 8-like protein 1 OS=Homo sapiens GN=EPS8L1	Q8TE68-1	7	4	3	0	0	0	0	2	0	1	4	2	ES8L1_HUMAN
Isoform 1 of Nuclear pore membrane glycoprotein 210 OS=Homo sapiens GN=NUP210	Q8TEM1-1	0	0	0	0	5	2	2	3	1	0	3	3	PO210_HUMAN
Isoform 1 of Importin-4 OS=Homo sapiens GN=IPO4	Q8TEX9-1	3	4	1	0	2	1	3	1	0	3	2	3	IPO4_HUMAN
Isoform 1 of Paraspeckle component 1 OS=Homo sapiens GN=PSPC1	Q8WXF1-1	6	9	0	2	5	1	0	3	3	5	6	5	PSPC1_HUMAN
Translational activator GCN1 OS=Homo sapiens GN=GCN1L1	Q92616	8	5	1	5	6	2	3	4	1	0	1	2	GCN1L_HUMAN
Coiled-coil domain-containing protein 124 OS=Homo sapiens GN=CCDC124	Q96CT7	2	2	0	0	0	0	3	0	1	0	2	0	CC124_HUMAN
Succinyl-CoA ligase [GDP-forming] subunit beta, mitochondrial OS=Homo sapiens GN=SUCLG2	Q96I99	3	3	4	6	5	3	5	4	7	2	5	3	SUCB2_HUMAN
Vacuolar protein sorting-associated protein 35 OS=Homo sapiens GN=VPS35	Q96QK1	3	2	1	2	3	1	1	4	2	3	4	1	VPS35_HUMAN
Isoform 1 of L-amino-acid oxidase OS=Homo sapiens GN=IL4I1	Q96RQ9-1	0	0	3	2	4	0	3	1	0	0	3	1	OXLA_HUMAN
Myeloid-associated differentiation marker OS=Homo sapiens GN=MYADM	Q96S97	7	5	3	2	0	1	5	5	6	0	8	4	MYADM_HUMAN
Eukaryotic translation initiation factor 3 subunit C OS=Homo sapiens GN=EIF3C	Q99613	3	5	3	4	5	3	3	6	4	3	3	2	EIF3C_HUMAN
Nucleosome assembly protein 1-like 4 OS=Homo sapiens GN=NAP1L4	Q99733	1	1	5	3	9	2	0	4	0	3	1	1	NP1L4_HUMAN
Coronin-1B OS=Homo sapiens GN=CORO1B	Q9BR76	8	8	9	4	4	0	1	3	1	12	9	8	COR1B_HUMAN
Transmembrane emp24 domain-containing protein 9 OS=Homo sapiens GN=TMED9	Q9BVK6	1	2	0	0	1	6	1	0	1	3	2	2	TMED9_HUMAN
Isoform 1 of RNA-binding protein 4 OS=Homo sapiens GN=RBM4	Q9BWF3-1	4	3	1	2	0	0	0	0	0	0	2	1	RBM4_HUMAN
Histidine triad nucleotide-binding protein 2, mitochondrial OS=Homo sapiens GN=HINT2	Q9BX68	6	4	5	5	0	3	0	0	6	4	5	4	HINT2_HUMAN
Isoform 1 of Serrate RNA effector molecule homolog OS=Homo sapiens GN=SRRT	Q9BXP5-1	0	3	3	0	2	0	0	2	2	2	1	1	SRRT_HUMAN
Isoform 1 of Apoptosis inhibitor 5 OS=Homo sapiens GN=API5	Q9BZZ5-1	1	2	4	5	2	1	0	4	2	1	0	0	API5_HUMAN
Isoform A of Protein sprouty homolog 4 OS=Homo sapiens GN=SPRY4	Q9C004-1	2	1	0	0	2	5	2	0	1	4	1	1	SPY4_HUMAN
Interferon regulatory factor 2-binding protein-like OS=Homo sapiens GN=IRF2BPL	Q9H1B7	0	0	2	1	0	2	0	3	0	2	0	1	I2BPL_HUMAN
SH3 domain-binding glutamic acid-rich-like protein 3 OS=Homo sapiens GN=SH3BGRL3	Q9H299	1	0	5	2	1	2	1	1	0	4	0	0	SH3L3_HUMAN
Thioredoxin-related transmembrane protein 1 OS=Homo sapiens GN=TMX1	Q9H3N1	1	1	1	2	2	0	2	1	0	4	0	1	TMX1_HUMAN
Golgi resident protein GCP60 OS=Homo sapiens GN=ACBD3	Q9H3P7	7	8	6	4	3	6	0	6	5	8	6	6	GCP60_HUMAN
Charged multivesicular body protein 4b OS=Homo sapiens GN=CHMP4B	Q9H444	3	2	0	1	2	0	2	1	0	2	1	0	CHM4B_HUMAN
Isoform 1 of Nuclear body protein SP140-like protein OS=Homo sapiens GN=SP140L	Q9H930-1	2	2	0	0	0	0	0	3	1	2	0	3	LY10L_HUMAN
Sideroflexin-1 OS=Homo sapiens GN=SFXN1	Q9H9B4	0	0	1	1	1	3	5	3	3	2	0	1	SFXN1_HUMAN
Spondin-1 OS=Homo sapiens GN=SPON1	Q9HCB6	0	0	0	0	0	0	2	0	5	4	0	3	SPON1_HUMAN
Regulation of nuclear pre-mRNA domain-containing protein 1B OS=Homo sapiens GN=RPRD1B	Q9NQG5	8	1	1	3	1	4	0	3	0	4	1	0	RPR1B_HUMAN
Omega-amidase NIT2 OS=Homo sapiens GN=NIT2	Q9NQR4	1	1	3	4	0	1	0	4	10	0	0	0	NIT2_HUMAN
Isoform 1 of Nucleolar RNA helicase 2 OS=Homo sapiens GN=DDX21	Q9NR30-1	2	3	0	0	3	1	0	2	1	0	3	3	DDX21_HUMAN
Heme-binding protein 1 OS=Homo sapiens GN=HEBP1	Q9NRV9	0	0	3	0	2	0	0	5	0	3	1	0	HEBP1_HUMAN
Phenylalanyl-tRNA synthetase beta chain OS=Homo sapiens GN=FARSB	Q9NSD9	3	3	1	1	5	2	4	2	3	2	0	0	SYFB_HUMAN
Isoform 1 of ATPase family AAA domain-containing protein 3A OS=Homo sapiens GN=ATAD3A	Q9NVI7-1	6	4	3	3	2	0	2	4	5	4	2	4	ATD3A_HUMAN
Isoform 1 of Dipeptidyl peptidase 3 OS=Homo sapiens GN=DPP3	Q9NY33-1	6	4	0	0	0	0	5	4	3	5	3	8	DPP3_HUMAN
Isoform 1 of UDP-glucose:glycoprotein glucosyltransferase 1 OS=Homo sapiens GN=UGGT1	Q9NYU2-1	0	0	3	0	0	0	1	0	4	3	2	2	UGGG1_HUMAN
Isoform 1 of Myoferlin OS=Homo sapiens GN=MYOF	Q9NZM1-1	8	10	0	1	7	0	9	0	11	3	6	2	MYOF_HUMAN
Isoform 1 of Mitochondrial dicarboxylate carrier OS=Homo sapiens GN=SLC25A10	Q9UBX3-1	5	2	0	0	0	0	0	3	3	0	0	0	DIC_HUMAN
Isoform 1 of Poly(U)-binding-splicing factor PUF60 OS=Homo sapiens GN=PUF60	Q9UHX1-1	6	4	3	2	2	2	4	5	4	3	1	0	PUF60_HUMAN
Calcium-binding mitochondrial carrier protein Aralar2 OS=Homo sapiens GN=SLC25A13	Q9UJS0	3	6	1	0	5	2	0	1	16	5	3	5	CMC2_HUMAN
Isoform 1 of Apoptosis-associated speck-like protein containing a CARD OS=Homo sapiens GN=PYCARD	Q9ULZ3-1	0	0	3	3	1	3	0	3	0	2	0	2	ASC_HUMAN
Translocon-associated protein subunit gamma OS=Homo sapiens GN=SSR3	Q9UNL2	0	0	1	3	0	0	0	2	0	0	2	3	SSRG_HUMAN
Isoform 1 of NSFL1 cofactor p47 OS=Homo sapiens GN=NSFL1C	Q9UNZ2-1	3	4	9	4	1	5	0	1	0	11	3	1	NSF1C_HUMAN
Isoform 1 of Serine/arginine repetitive matrix protein 2 OS=Homo sapiens GN=SRRM2	Q9UQ35-1	8	8	6	5	11	8	0	2	12	3	2	2	SRRM2_HUMAN
UPF0568 protein C14orf166 OS=Homo sapiens GN=C14orf166	Q9Y224	0	2	2	1	1	0	0	4	0	0	0	2	CN166_HUMAN
RuvB-like 2 OS=Homo sapiens GN=RUVBL2	Q9Y230	1	2	5	4	2	0	5	5	6	2	2	1	RUVB2_HUMAN
Isoform 1 of Protein canopy homolog 2 OS=Homo sapiens GN=CNPY2	Q9Y2B0-1	5	5	4	2	2	3	4	3	6	6	7	4	CNPY2_HUMAN
Isoform 1 of Glutathione S-transferase kappa 1 OS=Homo sapiens GN=GSTK1	Q9Y2Q3-1	17	14	10	5	5	0	7	14	32	10	9	12	GSTK1_HUMAN
Isoform 1 of Putative RNA-binding protein Luc7-like 2 OS=Homo sapiens GN=LUC7L2	Q9Y383-1	8	8	4	4	5	5	4	3	4	6	3	3	LC7L2_HUMAN
Plakophilin-3 OS=Homo sapiens GN=PKP3	Q9Y446	5	5	4	4	8	0	0	1	0	0	8	7	PKP3_HUMAN
Hypoxia up-regulated protein 1 OS=Homo sapiens GN=HYOU1	Q9Y4L1	2	2	4	3	1	2	1	9	1	5	0	0	HYOU1_HUMAN
FACT complex subunit SPT16 OS=Homo sapiens GN=SUPT16H	Q9Y5B9	0	0	3	0	2	3	0	4	0	1	0	1	SP16H_HUMAN
Mitochondrial import inner membrane translocase subunit Tim13 OS=Homo sapiens GN=TIMM13	Q9Y5L4	4	2	2	2	0	0	0	1	3	0	1	1	TIM13_HUMAN
Signal recognition particle receptor subunit beta OS=Homo sapiens GN=SRPRB	Q9Y5M8	5	3	2	4	1	0	0	6	2	0	4	3	SRPRB_HUMAN
Isoform 1 of RNA-binding protein 8A OS=Homo sapiens GN=RBM8A	Q9Y5S9-1	4	1	7	5	1	2	0	4	3	3	4	4	RBM8A_HUMAN
Cytoplasmic dynein 1 light intermediate chain 1 OS=Homo sapiens GN=DYNC1LI1	Q9Y6G9	3	6	3	5	5	4	4	6	5	3	5	3	DC1L1_HUMAN
Sulfide:quinone oxidoreductase, mitochondrial OS=Homo sapiens GN=SQRDL	Q9Y6N5	1	2	3	1	3	0	1	0	3	3	3	1	SQRD_HUMAN

## Sheet: Proteins 2-Fold Change
2-Fold Difference in Protein in 4 Patients
Ac	Protein
A8MW06	Thymosin beta-4-like protein 3 OS=Homo sapiens GN=TMSL3
B4DDZ4	cDNA FLJ51794, highly similar to Annexin A4 OS=Homo sapiens
B4DVE7	cDNA FLJ58379, highly similar to Annexin A11 OS=Homo sapiens
O00567	Nucleolar protein 56 OS=Homo sapiens GN=NOP56
O43143	Putative pre-mRNA-splicing factor ATP-dependent RNA helicase DHX15 OS=Homo sapiens GN=DHX15
O43242	26S proteasome non-ATPase regulatory subunit 3 OS=Homo sapiens GN=PSMD3
O43399-1	Isoform 1 of Tumor protein D54 OS=Homo sapiens GN=TPD52L2
O60701	UDP-glucose 6-dehydrogenase OS=Homo sapiens GN=UGDH
O75531	Barrier-to-autointegration factor OS=Homo sapiens GN=BANF1
O75874	Isocitrate dehydrogenase [NADP] cytoplasmic OS=Homo sapiens GN=IDH1
O75915	PRA1 family protein 3 OS=Homo sapiens GN=ARL6IP5
O75947-1	Isoform 1 of ATP synthase subunit d, mitochondrial OS=Homo sapiens GN=ATP5H
O94905-1	Isoform 1 of Erlin-2 OS=Homo sapiens GN=ERLIN2
P00450	Ceruloplasmin OS=Homo sapiens GN=CP
P00450	Ceruloplasmin OS=Homo sapiens GN=CP
P00966	Argininosuccinate synthase OS=Homo sapiens GN=ASS1
P01023	Alpha-2-macroglobulin OS=Homo sapiens GN=A2M
P02679-1	Isoform Gamma-B of Fibrinogen gamma chain OS=Homo sapiens GN=FGG
P02792	Ferritin light chain OS=Homo sapiens GN=FTL
P05023-1	Isoform Long of Sodium/potassium-transporting ATPase subunit alpha-1 OS=Homo sapiens GN=ATP1A1
P05198	Eukaryotic translation initiation factor 2 subunit 1 OS=Homo sapiens GN=EIF2S1
P05455	Lupus La protein OS=Homo sapiens GN=SSB
P06753-1	Isoform 1 of Tropomyosin alpha-3 chain OS=Homo sapiens GN=TPM3
P07099	Epoxide hydrolase 1 OS=Homo sapiens GN=EPHX1
P07477	Trypsin-1 OS=Homo sapiens GN=PRSS1
P07741	Adenine phosphoribosyltransferase OS=Homo sapiens GN=APRT
P07858	Cathepsin B OS=Homo sapiens GN=CTSB
P07996	Thrombospondin-1 OS=Homo sapiens GN=THBS1
P08133	Annexin A6 OS=Homo sapiens GN=ANXA6
P09382	Galectin-1 OS=Homo sapiens GN=LGALS1
P0C0L4	Complement C4-A OS=Homo sapiens GN=C4A
P11047	Laminin subunit gamma-1 OS=Homo sapiens GN=LAMC1
P12270	Nucleoprotein TPR OS=Homo sapiens GN=TPR
P13010	X-ray repair cross-complementing protein 5 OS=Homo sapiens GN=XRCC5
P13489	Ribonuclease inhibitor OS=Homo sapiens GN=RNH1
P16949	Stathmin OS=Homo sapiens GN=STMN1
P17174	Aspartate aminotransferase, cytoplasmic OS=Homo sapiens GN=GOT1
P17931	Galectin-3 OS=Homo sapiens GN=LGALS3
P18754-1	Isoform 1 of Regulator of chromosome condensation OS=Homo sapiens GN=RCC1
P20591	Interferon-induced GTP-binding protein Mx1 OS=Homo sapiens GN=MX1
P20700	Lamin-B1 OS=Homo sapiens GN=LMNB1
P21796	Voltage-dependent anion-selective channel protein 1 OS=Homo sapiens GN=VDAC1
P21980-1	Isoform 1 of Protein-glutamine gamma-glutamyltransferase 2 OS=Homo sapiens GN=TGM2
P22307-1	Isoform SCPx of Non-specific lipid-transfer protein OS=Homo sapiens GN=SCP2
P23381-1	Isoform 1 of Tryptophanyl-tRNA synthetase, cytoplasmic OS=Homo sapiens GN=WARS
P25788-1	Isoform 1 of Proteasome subunit alpha type-3 OS=Homo sapiens GN=PSMA3
P26640	Valyl-tRNA synthetase OS=Homo sapiens GN=VARS
P28065-1	Isoform LMP2.L of Proteasome subunit beta type-9 OS=Homo sapiens GN=PSMB9
P30041	Peroxiredoxin-6 OS=Homo sapiens GN=PRDX6
P30049	ATP synthase subunit delta, mitochondrial OS=Homo sapiens GN=ATP5D
P30153	Serine/threonine-protein phosphatase 2A 65 kDa regulatory subunit A alpha isoform OS=Homo sapiens GN=PPP2R1A
P31930	Cytochrome b-c1 complex subunit 1, mitochondrial OS=Homo sapiens GN=UQCRC1
P31942-1	Isoform 1 of Heterogeneous nuclear ribonucleoprotein H3 OS=Homo sapiens GN=HNRNPH3
P31947-1	Isoform 1 of 14-3-3 protein sigma OS=Homo sapiens GN=SFN
P33992	DNA replication licensing factor MCM5 OS=Homo sapiens GN=MCM5
P33993-1	Isoform 1 of DNA replication licensing factor MCM7 OS=Homo sapiens GN=MCM7
P34897	Serine hydroxymethyltransferase, mitochondrial OS=Homo sapiens GN=SHMT2
P35222-1	Isoform 1 of Catenin beta-1 OS=Homo sapiens GN=CTNNB1
P35237	Serpin B6 OS=Homo sapiens GN=SERPINB6
P36543	V-type proton ATPase subunit E 1 OS=Homo sapiens GN=ATP6V1E1
P39060-3	Isoform 1 of Collagen alpha-1(XVIII) chain OS=Homo sapiens GN=COL18A1
P50213-1	Isoform 1 of Isocitrate dehydrogenase [NAD] subunit alpha, mitochondrial OS=Homo sapiens GN=IDH3A
P61006	Ras-related protein Rab-8A OS=Homo sapiens GN=RAB8A
P61019	Ras-related protein Rab-2A OS=Homo sapiens GN=RAB2A
P62269	40S ribosomal protein S18 OS=Homo sapiens GN=RPS18
P62333	26S protease regulatory subunit 10B OS=Homo sapiens GN=PSMC6
P62701	40S ribosomal protein S4, X isoform OS=Homo sapiens GN=RPS4X
P62899	60S ribosomal protein L31 OS=Homo sapiens GN=RPL31
P62917	60S ribosomal protein L8 OS=Homo sapiens GN=RPL8
P68871	Hemoglobin subunit beta OS=Homo sapiens GN=HBB
P98160	Basement membrane-specific heparan sulfate proteoglycan core protein OS=Homo sapiens GN=HSPG2
Q01082-1	Isoform Long of Spectrin beta chain, brain 1 OS=Homo sapiens GN=SPTBN1
Q02218	2-oxoglutarate dehydrogenase, mitochondrial OS=Homo sapiens GN=OGDH
Q03169	Tumor necrosis factor alpha-induced protein 2 OS=Homo sapiens GN=TNFAIP2
Q04695	Keratin, type I cytoskeletal 17 OS=Homo sapiens GN=KRT17
Q04837	Single-stranded DNA-binding protein, mitochondrial OS=Homo sapiens GN=SSBP1
Q13148-1	Isoform 1 of TAR DNA-binding protein 43 OS=Homo sapiens GN=TARDBP
Q13151	Heterogeneous nuclear ribonucleoprotein A0 OS=Homo sapiens GN=HNRNPA0
Q13228-1	Isoform 1 of Selenium-binding protein 1 OS=Homo sapiens GN=SELENBP1
Q13283	Ras GTPase-activating protein-binding protein 1 OS=Homo sapiens GN=G3BP1
Q14126	Desmoglein-2 OS=Homo sapiens GN=DSG2
Q14195	Dihydropyrimidinase-related protein 3 OS=Homo sapiens GN=DPYSL3
Q14728	Major facilitator superfamily domain-containing protein 10 OS=Homo sapiens GN=MFSD10
Q14847-1	Isoform 1 of LIM and SH3 domain protein 1 OS=Homo sapiens GN=LASP1
Q14980-1	Isoform 1 of Nuclear mitotic apparatus protein 1 OS=Homo sapiens GN=NUMA1
Q15393-1	Isoform 1 of Splicing factor 3B subunit 3 OS=Homo sapiens GN=SF3B3
Q15582	Transforming growth factor-beta-induced protein ig-h3 OS=Homo sapiens GN=TGFBI
Q32MZ4-1	Isoform 1 of Leucine-rich repeat flightless-interacting protein 1 OS=Homo sapiens GN=LRRFIP1
Q5JTH9-1	Isoform 1 of RRP12-like protein OS=Homo sapiens GN=RRP12
Q6NUK1-1	Isoform 1 of Calcium-binding mitochondrial carrier protein SCaMC-1 OS=Homo sapiens GN=SLC25A24
Q8N1G4	Leucine-rich repeat-containing protein 47 OS=Homo sapiens GN=LRRC47
Q8WXF1-1	Isoform 1 of Paraspeckle component 1 OS=Homo sapiens GN=PSPC1
Q96QK1	Vacuolar protein sorting-associated protein 35 OS=Homo sapiens GN=VPS35
Q96RQ9-1	Isoform 1 of L-amino-acid oxidase OS=Homo sapiens GN=IL4I1
Q99623	Prohibitin-2 OS=Homo sapiens GN=PHB2
Q99715-1	Isoform 1 of Collagen alpha-1(XII) chain OS=Homo sapiens GN=COL12A1
Q9BYX7	Putative beta-actin-like protein 3 OS=Homo sapiens GN=POTEKP
Q9NRV9	Heme-binding protein 1 OS=Homo sapiens GN=HEBP1
Q9P0M6	Core histone macro-H2A.2 OS=Homo sapiens GN=H2AFY2
Q9UHG3	Prenylcysteine oxidase 1 OS=Homo sapiens GN=PCYOX1
Q9ULZ3-1	Isoform 1 of Apoptosis-associated speck-like protein containing a CARD OS=Homo sapiens GN=PYCARD
Q9UNZ2-1	Isoform 1 of NSFL1 cofactor p47 OS=Homo sapiens GN=NSFL1C
Q9Y224	UPF0568 protein C14orf166 OS=Homo sapiens GN=C14orf166
Q9Y262	Eukaryotic translation initiation factor 3 subunit L OS=Homo sapiens GN=EIF3L
Q9Y2X3	Nucleolar protein 58 OS=Homo sapiens GN=NOP58
Q9Y3Z3-1	Isoform 1 of SAM domain and HD domain-containing protein 1 OS=Homo sapiens GN=SAMHD1
Q9Y4L1	Hypoxia up-regulated protein 1 OS=Homo sapiens GN=HYOU1
Q9Y6C2	EMILIN-1 OS=Homo sapiens GN=EMILIN1
Q9Y6N5	Sulfide:quinone oxidoreductase, mitochondrial OS=Homo sapiens GN=SQRDL
P58107	Epiplakin OS=Homo sapiens GN=EPPK1
Q6P1X6-1	Isoform 1 of UPF0598 protein C8orf82 OS=Homo sapiens GN=C8orf82
Q9NZM1-1	Isoform 1 of Myoferlin OS=Homo sapiens GN=MYOF
O14979-1	Isoform 1 of Heterogeneous nuclear ribonucleoprotein D-like OS=Homo sapiens GN=HNRPDL
2-Fold Difference in Protein in 5 Patients
Ac	Protein
A5JGZ4	Non-functional aryl hydrocarbon receptor interacting protein (Fragment) OS=Homo sapiens GN=AIP
O60888-1	Isoform B of Protein CutA OS=Homo sapiens GN=CUTA
O95571	Protein ETHE1, mitochondrial OS=Homo sapiens GN=ETHE1
P02042	Hemoglobin subunit delta OS=Homo sapiens GN=HBD
P04179	Superoxide dismutase [Mn], mitochondrial OS=Homo sapiens GN=SOD2
P06132	Uroporphyrinogen decarboxylase OS=Homo sapiens GN=UROD
P07339	Cathepsin D OS=Homo sapiens GN=CTSD
P09960-1	Isoform 1 of Leukotriene A-4 hydrolase OS=Homo sapiens GN=LTA4H
P10515	Dihydrolipoyllysine-residue acetyltransferase component of pyruvate dehydrogenase complex, mitochondrial OS=Homo sapiens GN=DLAT
P10768	S-formylglutathione hydrolase OS=Homo sapiens GN=ESD
P12110-1	Isoform 2C2 of Collagen alpha-2(VI) chain OS=Homo sapiens GN=COL6A2
P12111-1	Isoform 1 of Collagen alpha-3(VI) chain OS=Homo sapiens GN=COL6A3
P25787	Proteasome subunit alpha type-2 OS=Homo sapiens GN=PSMA2
P29373	Cellular retinoic acid-binding protein 2 OS=Homo sapiens GN=CRABP2
P29590-1	Isoform PML-1 of Protein PML OS=Homo sapiens GN=PML
P43686-1	Isoform 1 of 26S protease regulatory subunit 6B OS=Homo sapiens GN=PSMC4
P51148	Ras-related protein Rab-5C OS=Homo sapiens GN=RAB5C
P60953-2	Isoform 2 of Cell division control protein 42 homolog OS=Homo sapiens GN=CDC42
P61020	Ras-related protein Rab-5B OS=Homo sapiens GN=RAB5B
P69905	Hemoglobin subunit alpha OS=Homo sapiens GN=HBA1
Q01844-1	Isoform EWS of RNA-binding protein EWS OS=Homo sapiens GN=EWSR1
Q02790	Peptidyl-prolyl cis-trans isomerase FKBP4 OS=Homo sapiens GN=FKBP4
Q03518	Antigen peptide transporter 1 OS=Homo sapiens GN=TAP1
Q04917	14-3-3 protein eta OS=Homo sapiens GN=YWHAH
Q08945	FACT complex subunit SSRP1 OS=Homo sapiens GN=SSRP1
Q13435	Splicing factor 3B subunit 2 OS=Homo sapiens GN=SF3B2
Q14152	Eukaryotic translation initiation factor 3 subunit A OS=Homo sapiens GN=EIF3A
Q5EBM2	Putative uncharacterized protein OS=Homo sapiens
Q5JTV8-1	Isoform 1 of Torsin-1A-interacting protein 1 OS=Homo sapiens GN=TOR1AIP1
Q71UI9	Histone H2A.V OS=Homo sapiens GN=H2AFV
Q92499	ATP-dependent RNA helicase DDX1 OS=Homo sapiens GN=DDX1
Q99733	Nucleosome assembly protein 1-like 4 OS=Homo sapiens GN=NAP1L4
Q9BR76	Coronin-1B OS=Homo sapiens GN=CORO1B
Q9BSJ8-1	Isoform 1 of Extended synaptotagmin-1 OS=Homo sapiens GN=ESYT1
Q9BXP5-1	Isoform 1 of Serrate RNA effector molecule homolog OS=Homo sapiens GN=SRRT
Q9H0W9-1	Isoform 1 of Ester hydrolase C11orf54 OS=Homo sapiens GN=C11orf54
2-Fold Difference in Protein in 6 Patients
Ac	Protein
P60900	Proteasome subunit alpha type-6 OS=Homo sapiens GN=PSMA6
P62277	40S ribosomal protein S13 OS=Homo sapiens GN=RPS13
P62753	40S ribosomal protein S6 OS=Homo sapiens GN=RPS6
Q06323	Proteasome activator complex subunit 1 OS=Homo sapiens GN=PSME1
Q07065	Cytoskeleton-associated protein 4 OS=Homo sapiens GN=CKAP4
Q14194	Dihydropyrimidinase-related protein 1 OS=Homo sapiens GN=CRMP1
Q6IAA8	Ragulator complex protein LAMTOR1 OS=Homo sapiens GN=LAMTOR1
Q9NQG5	Regulation of nuclear pre-mRNA domain-containing protein 1B OS=Homo sapiens GN=RPRD1B
O43776	Asparaginyl-tRNA synthetase, cytoplasmic OS=Homo sapiens GN=NARS
O60716-1	Isoform 1ABC of Catenin delta-1 OS=Homo sapiens GN=CTNND1
P01871-1	Isoform 1 of Ig mu chain C region OS=Homo sapiens GN=IGHM
P02671-1	Isoform 1 of Fibrinogen alpha chain OS=Homo sapiens GN=FGA
P02751-1	Isoform 1 of Fibronectin OS=Homo sapiens GN=FN1
P07195	L-lactate dehydrogenase B chain OS=Homo sapiens GN=LDHB
P12429	Annexin A3 OS=Homo sapiens GN=ANXA3
P31939	Bifunctional purine biosynthesis protein PURH OS=Homo sapiens GN=ATIC
P34932	Heat shock 70 kDa protein 4 OS=Homo sapiens GN=HSPA4
P47756-1	Isoform 1 of F-actin-capping protein subunit beta OS=Homo sapiens GN=CAPZB
P49006	MARCKS-related protein OS=Homo sapiens GN=MARCKSL1

## Sheet: Proteins Without 2-Fold Change
No fold change in a specific Protein in 4 Patients
Ac	Protein
A4F255	Immunoblobulin G1 Fab heavy chain variable region (Fragment) OS=Homo sapiens GN=VHCH1
A8MW06	Thymosin beta-4-like protein 3 OS=Homo sapiens GN=TMSL3
B2RPK0	Putative high mobility group protein B1-like 1 OS=Homo sapiens GN=HMGB1P1
O00429-1	Isoform 1 of Dynamin-1-like protein OS=Homo sapiens GN=DNM1L
O00567	Nucleolar protein 56 OS=Homo sapiens GN=NOP56
O43143	Putative pre-mRNA-splicing factor ATP-dependent RNA helicase DHX15 OS=Homo sapiens GN=DHX15
O60749	Sorting nexin-2 OS=Homo sapiens GN=SNX2
O60888-1	Isoform B of Protein CutA OS=Homo sapiens GN=CUTA
P00367	Glutamate dehydrogenase 1, mitochondrial OS=Homo sapiens GN=GLUD1
P00966	Argininosuccinate synthase OS=Homo sapiens GN=ASS1
P01008	Antithrombin-III OS=Homo sapiens GN=SERPINC1
P01620	Ig kappa chain V-III region SIE OS=Homo sapiens
P06702	Protein S100-A9 OS=Homo sapiens GN=S100A9
P07108-1	Isoform 1 of Acyl-CoA-binding protein OS=Homo sapiens GN=DBI
P07339	Cathepsin D OS=Homo sapiens GN=CTSD
P09960-1	Isoform 1 of Leukotriene A-4 hydrolase OS=Homo sapiens GN=LTA4H
P10599	Thioredoxin OS=Homo sapiens GN=TXN
P11047	Laminin subunit gamma-1 OS=Homo sapiens GN=LAMC1
P11166	Solute carrier family 2, facilitated glucose transporter member 1 OS=Homo sapiens GN=SLC2A1
P11310-1	Isoform 1 of Medium-chain specific acyl-CoA dehydrogenase, mitochondrial OS=Homo sapiens GN=ACADM
P12004	Proliferating cell nuclear antigen OS=Homo sapiens GN=PCNA
P12111-1	Isoform 1 of Collagen alpha-3(VI) chain OS=Homo sapiens GN=COL6A3
P12268	Inosine-5'-monophosphate dehydrogenase 2 OS=Homo sapiens GN=IMPDH2
P12955	Xaa-Pro dipeptidase OS=Homo sapiens GN=PEPD
P13010	X-ray repair cross-complementing protein 5 OS=Homo sapiens GN=XRCC5
P18085	ADP-ribosylation factor 4 OS=Homo sapiens GN=ARF4
P19971	Thymidine phosphorylase OS=Homo sapiens GN=TYMP
P20591	Interferon-induced GTP-binding protein Mx1 OS=Homo sapiens GN=MX1
P20700	Lamin-B1 OS=Homo sapiens GN=LMNB1
P22695	Cytochrome b-c1 complex subunit 2, mitochondrial OS=Homo sapiens GN=UQCRC2
P25788-1	Isoform 1 of Proteasome subunit alpha type-3 OS=Homo sapiens GN=PSMA3
P27348	14-3-3 protein theta OS=Homo sapiens GN=YWHAQ
P27816-1	Isoform 1 of Microtubule-associated protein 4 OS=Homo sapiens GN=MAP4
P29992	Guanine nucleotide-binding protein subunit alpha-11 OS=Homo sapiens GN=GNA11
P31483-1	Isoform Long of Nucleolysin TIA-1 isoform p40 OS=Homo sapiens GN=TIA1
P33992	DNA replication licensing factor MCM5 OS=Homo sapiens GN=MCM5
P34896-1	Isoform 1 of Serine hydroxymethyltransferase, cytosolic OS=Homo sapiens GN=SHMT1
P35222-1	Isoform 1 of Catenin beta-1 OS=Homo sapiens GN=CTNNB1
P36543	V-type proton ATPase subunit E 1 OS=Homo sapiens GN=ATP6V1E1
P46063	ATP-dependent DNA helicase Q1 OS=Homo sapiens GN=RECQL
P46777	60S ribosomal protein L5 OS=Homo sapiens GN=RPL5
P51659	Peroxisomal multifunctional enzyme type 2 OS=Homo sapiens GN=HSD17B4
P54578	Ubiquitin carboxyl-terminal hydrolase 14 OS=Homo sapiens GN=USP14
P55209	Nucleosome assembly protein 1-like 1 OS=Homo sapiens GN=NAP1L1
P55265-1	Isoform 1 of Double-stranded RNA-specific adenosine deaminase OS=Homo sapiens GN=ADAR
P58107	Epiplakin OS=Homo sapiens GN=EPPK1
P61019	Ras-related protein Rab-2A OS=Homo sapiens GN=RAB2A
P68402	Platelet-activating factor acetylhydrolase IB subunit beta OS=Homo sapiens GN=PAFAH1B2
P69905	Hemoglobin subunit alpha OS=Homo sapiens GN=HBA1
P78417	Glutathione S-transferase omega-1 OS=Homo sapiens GN=GSTO1
P84077	ADP-ribosylation factor 1 OS=Homo sapiens GN=ARF1
P98160	Basement membrane-specific heparan sulfate proteoglycan core protein OS=Homo sapiens GN=HSPG2
Q01105-1	Isoform 1 of Protein SET OS=Homo sapiens GN=SET
Q01995	Transgelin OS=Homo sapiens GN=TAGLN
Q02539	Histone H1.1 OS=Homo sapiens GN=HIST1H1A
Q04837	Single-stranded DNA-binding protein, mitochondrial OS=Homo sapiens GN=SSBP1
Q06210-1	Isoform 1 of Glucosamine--fructose-6-phosphate aminotransferase [isomerizing] 1 OS=Homo sapiens GN=GFPT1
Q12906-1	Isoform 1 of Interleukin enhancer-binding factor 3 OS=Homo sapiens GN=ILF3
Q13228-1	Isoform 1 of Selenium-binding protein 1 OS=Homo sapiens GN=SELENBP1
Q13561-1	Isoform 1 of Dynactin subunit 2 OS=Homo sapiens GN=DCTN2
Q14152	Eukaryotic translation initiation factor 3 subunit A OS=Homo sapiens GN=EIF3A
Q14764	Major vault protein OS=Homo sapiens GN=MVP
Q14978-1	Isoform Alpha of Nucleolar and coiled-body phosphoprotein 1 OS=Homo sapiens GN=NOLC1
Q15181	Inorganic pyrophosphatase OS=Homo sapiens GN=PPA1
Q16555	Dihydropyrimidinase-related protein 2 OS=Homo sapiens GN=DPYSL2
Q16836-1	Isoform 1 of Hydroxyacyl-coenzyme A dehydrogenase, mitochondrial OS=Homo sapiens GN=HADH
Q3LXA3	Bifunctional ATP-dependent dihydroxyacetone kinase/FAD-AMP lyase (cyclizing) OS=Homo sapiens GN=DAK
Q5JTV8-1	Isoform 1 of Torsin-1A-interacting protein 1 OS=Homo sapiens GN=TOR1AIP1
Q6XQN6-1	Isoform 1 of Nicotinate phosphoribosyltransferase OS=Homo sapiens GN=NAPRT1
Q7Z6Z7-1	Isoform 1 of E3 ubiquitin-protein ligase HUWE1 OS=Homo sapiens GN=HUWE1
Q8N163-1	Isoform 1 of Protein KIAA1967 OS=Homo sapiens GN=KIAA1967
Q8WXF1-1	Isoform 1 of Paraspeckle component 1 OS=Homo sapiens GN=PSPC1
Q92522	Histone H1x OS=Homo sapiens GN=H1FX
Q96HE7	ERO1-like protein alpha OS=Homo sapiens GN=ERO1L
Q96QK1	Vacuolar protein sorting-associated protein 35 OS=Homo sapiens GN=VPS35
Q96S97	Myeloid-associated differentiation marker OS=Homo sapiens GN=MYADM
Q99598	Translin-associated protein X OS=Homo sapiens GN=TSNAX
Q99715-1	Isoform 1 of Collagen alpha-1(XII) chain OS=Homo sapiens GN=COL12A1
Q9BUJ2-1	Isoform 1 of Heterogeneous nuclear ribonucleoprotein U-like protein 1 OS=Homo sapiens GN=HNRNPUL1
Q9BX68	Histidine triad nucleotide-binding protein 2, mitochondrial OS=Homo sapiens GN=HINT2
Q9UJZ1	Stomatin-like protein 2 OS=Homo sapiens GN=STOML2
Q9Y4L1	Hypoxia up-regulated protein 1 OS=Homo sapiens GN=HYOU1
O14979-1	Isoform 1 of Heterogeneous nuclear ribonucleoprotein D-like OS=Homo sapiens GN=HNRPDL
No fold change in a specific Protein in 5 Patients
Ac	Protein
A8K008	cDNA FLJ78387 OS=Homo sapiens
B4DDZ4	cDNA FLJ51794, highly similar to Annexin A4 OS=Homo sapiens
B4DEP6	cDNA FLJ59206, highly similar to Eukaryotic translation initiation factor 4B OS=Homo sapiens
B4DP54	cDNA FLJ52712, highly similar to Tubulin beta-6 chain OS=Homo sapiens
O00151	PDZ and LIM domain protein 1 OS=Homo sapiens GN=PDLIM1
O00303	Eukaryotic translation initiation factor 3 subunit F OS=Homo sapiens GN=EIF3F
O15173	Membrane-associated progesterone receptor component 2 OS=Homo sapiens GN=PGRMC2
O15231-1	Isoform 1 of Zinc finger protein 185 OS=Homo sapiens GN=ZNF185
O43175	D-3-phosphoglycerate dehydrogenase OS=Homo sapiens GN=PHGDH
O43242	26S proteasome non-ATPase regulatory subunit 3 OS=Homo sapiens GN=PSMD3
O43399-1	Isoform 1 of Tumor protein D54 OS=Homo sapiens GN=TPD52L2
O75390	Citrate synthase, mitochondrial OS=Homo sapiens GN=CS
O75531	Barrier-to-autointegration factor OS=Homo sapiens GN=BANF1
O75874	Isocitrate dehydrogenase [NADP] cytoplasmic OS=Homo sapiens GN=IDH1
P00403	Cytochrome c oxidase subunit 2 OS=Homo sapiens GN=MT-CO2
P02792	Ferritin light chain OS=Homo sapiens GN=FTL
P04040	Catalase OS=Homo sapiens GN=CAT
P04196	Histidine-rich glycoprotein OS=Homo sapiens GN=HRG
P04233-1	Isoform 1 of HLA class II histocompatibility antigen gamma chain OS=Homo sapiens GN=CD74
P04264	Keratin, type II cytoskeletal 1 OS=Homo sapiens GN=KRT1
P05023-1	Isoform Long of Sodium/potassium-transporting ATPase subunit alpha-1 OS=Homo sapiens GN=ATP1A1
P05091	Aldehyde dehydrogenase, mitochondrial OS=Homo sapiens GN=ALDH2
P05455	Lupus La protein OS=Homo sapiens GN=SSB
P07384	Calpain-1 catalytic subunit OS=Homo sapiens GN=CAPN1
P07741	Adenine phosphoribosyltransferase OS=Homo sapiens GN=APRT
P07951-1	Isoform 1 of Tropomyosin beta chain OS=Homo sapiens GN=TPM2
P09758	Tumor-associated calcium signal transducer 2 OS=Homo sapiens GN=TACSTD2
P0C0L4	Complement C4-A OS=Homo sapiens GN=C4A
P11586	C-1-tetrahydrofolate synthase, cytoplasmic OS=Homo sapiens GN=MTHFD1
P12270	Nucleoprotein TPR OS=Homo sapiens GN=TPR
P13804	Electron transfer flavoprotein subunit alpha, mitochondrial OS=Homo sapiens GN=ETFA
P14678-1	Isoform SM-B' of Small nuclear ribonucleoprotein-associated proteins B and B' OS=Homo sapiens GN=SNRPB
P15880	40S ribosomal protein S2 OS=Homo sapiens GN=RPS2
P15924-1	Isoform DPI of Desmoplakin OS=Homo sapiens GN=DSP
P16949	Stathmin OS=Homo sapiens GN=STMN1
P17931	Galectin-3 OS=Homo sapiens GN=LGALS3
P18669	Phosphoglycerate mutase 1 OS=Homo sapiens GN=PGAM1
P19367-1	Isoform 1 of Hexokinase-1 OS=Homo sapiens GN=HK1
P19838-1	Isoform 1 of Nuclear factor NF-kappa-B p105 subunit OS=Homo sapiens GN=NFKB1
P26639	Threonyl-tRNA synthetase, cytoplasmic OS=Homo sapiens GN=TARS
P26640	Valyl-tRNA synthetase OS=Homo sapiens GN=VARS
P27695	DNA-(apurinic or apyrimidinic site) lyase OS=Homo sapiens GN=APEX1
P27708	CAD protein OS=Homo sapiens GN=CAD
P30041	Peroxiredoxin-6 OS=Homo sapiens GN=PRDX6
P31942-1	Isoform 1 of Heterogeneous nuclear ribonucleoprotein H3 OS=Homo sapiens GN=HNRNPH3
P35221-1	Isoform 1 of Catenin alpha-1 OS=Homo sapiens GN=CTNNA1
P35237	Serpin B6 OS=Homo sapiens GN=SERPINB6
P35580-1	Isoform 1 of Myosin-10 OS=Homo sapiens GN=MYH10
P39060-3	Isoform 1 of Collagen alpha-1(XVIII) chain OS=Homo sapiens GN=COL18A1
P41252	Isoleucyl-tRNA synthetase, cytoplasmic OS=Homo sapiens GN=IARS
P42224-1	Isoform Alpha of Signal transducer and activator of transcription 1-alpha/beta OS=Homo sapiens GN=STAT1
P42704	Leucine-rich PPR motif-containing protein, mitochondrial OS=Homo sapiens GN=LRPPRC
P45974-1	Isoform Long of Ubiquitin carboxyl-terminal hydrolase 5 OS=Homo sapiens GN=USP5
P46783	40S ribosomal protein S10 OS=Homo sapiens GN=RPS10
P49321-1	Isoform 1 of Nuclear autoantigenic sperm protein OS=Homo sapiens GN=NASP
P49327	Fatty acid synthase OS=Homo sapiens GN=FASN
P49720	Proteasome subunit beta type-3 OS=Homo sapiens GN=PSMB3
P49755	Transmembrane emp24 domain-containing protein 10 OS=Homo sapiens GN=TMED10
P50895	Basal cell adhesion molecule OS=Homo sapiens GN=BCAM
P54136-1	Isoform Complexed of Arginyl-tRNA synthetase, cytoplasmic OS=Homo sapiens GN=RARS
P55268	Laminin subunit beta-2 OS=Homo sapiens GN=LAMB2
P55769	NHP2-like protein 1 OS=Homo sapiens GN=NHP2L1
P59998	Actin-related protein 2/3 complex subunit 4 OS=Homo sapiens GN=ARPC4
P61457	Pterin-4-alpha-carbinolamine dehydratase OS=Homo sapiens GN=PCBD1
P61956	Small ubiquitin-related modifier 2 OS=Homo sapiens GN=SUMO2
P61981	14-3-3 protein gamma OS=Homo sapiens GN=YWHAG
P62266	40S ribosomal protein S23 OS=Homo sapiens GN=RPS23
P62701	40S ribosomal protein S4, X isoform OS=Homo sapiens GN=RPS4X
P62826	GTP-binding nuclear protein Ran OS=Homo sapiens GN=RAN
P62829	60S ribosomal protein L23 OS=Homo sapiens GN=RPL23
P62995-1	Isoform 1 of Transformer-2 protein homolog beta OS=Homo sapiens GN=TRA2B
P68871	Hemoglobin subunit beta OS=Homo sapiens GN=HBB
P78347-1	Isoform 1 of General transcription factor II-I OS=Homo sapiens GN=GTF2I
P98179	Putative RNA-binding protein 3 OS=Homo sapiens GN=RBM3
Q00341	Vigilin OS=Homo sapiens GN=HDLBP
Q01082-1	Isoform Long of Spectrin beta chain, brain 1 OS=Homo sapiens GN=SPTBN1
Q01130	Serine/arginine-rich splicing factor 2 OS=Homo sapiens GN=SRSF2
Q05519	Serine/arginine-rich splicing factor 11 OS=Homo sapiens GN=SRSF11
Q07955-1	Isoform ASF-1 of Serine/arginine-rich splicing factor 1 OS=Homo sapiens GN=SRSF1
Q12931	Heat shock protein 75 kDa, mitochondrial OS=Homo sapiens GN=TRAP1
Q14195	Dihydropyrimidinase-related protein 3 OS=Homo sapiens GN=DPYSL3
Q14444-1	Isoform 1 of Caprin-1 OS=Homo sapiens GN=CAPRIN1
Q14847-1	Isoform 1 of LIM and SH3 domain protein 1 OS=Homo sapiens GN=LASP1
Q14980-1	Isoform 1 of Nuclear mitotic apparatus protein 1 OS=Homo sapiens GN=NUMA1
Q15393-1	Isoform 1 of Splicing factor 3B subunit 3 OS=Homo sapiens GN=SF3B3
Q16666-1	Isoform 1 of Gamma-interferon-inducible protein 16 OS=Homo sapiens GN=IFI16
Q16891-1	Isoform 1 of Mitochondrial inner membrane protein OS=Homo sapiens GN=IMMT
Q5SSJ5-1	Isoform 1 of Heterochromatin protein 1-binding protein 3 OS=Homo sapiens GN=HP1BP3
Q6DKJ4-1	Isoform 1 of Nucleoredoxin OS=Homo sapiens GN=NXN
Q6UW68	Transmembrane protein 205 OS=Homo sapiens GN=TMEM205
Q86U42-1	Isoform 1 of Polyadenylate-binding protein 2 OS=Homo sapiens GN=PABPN1
Q8WUM4	Programmed cell death 6-interacting protein OS=Homo sapiens GN=PDCD6IP
Q92597	Protein NDRG1 OS=Homo sapiens GN=NDRG1
Q96EP5-1	Isoform 1 of DAZ-associated protein 1 OS=Homo sapiens GN=DAZAP1
Q99623	Prohibitin-2 OS=Homo sapiens GN=PHB2
Q9BYX7	Putative beta-actin-like protein 3 OS=Homo sapiens GN=POTEKP
Q9BZZ5-1	Isoform 1 of Apoptosis inhibitor 5 OS=Homo sapiens GN=API5
Q9P0M6	Core histone macro-H2A.2 OS=Homo sapiens GN=H2AFY2
Q9UHX1-1	Isoform 1 of Poly(U)-binding-splicing factor PUF60 OS=Homo sapiens GN=PUF60
Q9UJU6-1	Isoform 1 of Drebrin-like protein OS=Homo sapiens GN=DBNL
Q9UQ35-1	Isoform 1 of Serine/arginine repetitive matrix protein 2 OS=Homo sapiens GN=SRRM2
Q9Y230	RuvB-like 2 OS=Homo sapiens GN=RUVBL2
Q9Y2Q3-1	Isoform 1 of Glutathione S-transferase kappa 1 OS=Homo sapiens GN=GSTK1
Q9Y2X3	Nucleolar protein 58 OS=Homo sapiens GN=NOP58
Q9Y333	U6 snRNA-associated Sm-like protein LSm2 OS=Homo sapiens GN=LSM2
Q9Y3D6	Mitochondrial fission 1 protein OS=Homo sapiens GN=FIS1
Q9Y678	Coatomer subunit gamma OS=Homo sapiens GN=COPG
Q9Y5S9-1	Isoform 1 of RNA-binding protein 8A OS=Homo sapiens GN=RBM8A
Q15435-1	Isoform 1 of Protein phosphatase 1 regulatory subunit 7 OS=Homo sapiens GN=PPP1R7
Q9NSD9	Phenylalanyl-tRNA synthetase beta chain OS=Homo sapiens GN=FARSB
P02763	Alpha-1-acid glycoprotein 1 OS=Homo sapiens GN=ORM1
P54819-1	Isoform 1 of Adenylate kinase 2, mitochondrial OS=Homo sapiens GN=AK2
No fold change in a specific Protein in 6 Patients
Ac	Protein
A2VCQ4	PRKCSH protein (Fragment) OS=Homo sapiens GN=PRKCSH
B4E3B6	cDNA FLJ54408, highly similar to Heat shock 70 kDa protein 1 OS=Homo sapiens
O00764-1	Isoform 1 of Pyridoxal kinase OS=Homo sapiens GN=PDXK
P52945	Pyruvate dehydrogenase protein X component, mitochondrial=Homo sapiens=PDRX
O60664-1	Isoform B of Perilipin-3 OS=Homo sapiens GN=PLIN3
O75369-1	Isoform 1 of Filamin-B OS=Homo sapiens GN=FLNB
O75396	Vesicle-trafficking protein SEC22b OS=Homo sapiens GN=SEC22B
O75489	NADH dehydrogenase [ubiquinone] iron-sulfur protein 3, mitochondrial OS=Homo sapiens GN=NDUFS3
O95865	N(G),N(G)-dimethylarginine dimethylaminohydrolase 2 OS=Homo sapiens GN=DDAH2
P00387-1	Isoform 1 of NADH-cytochrome b5 reductase 3 OS=Homo sapiens GN=CYB5R3
P00390-1	Isoform Mitochondrial of Glutathione reductase, mitochondrial OS=Homo sapiens GN=GSR
P00738	Haptoglobin OS=Homo sapiens GN=HP
P02786	Transferrin receptor protein 1 OS=Homo sapiens GN=TFRC
P04632	Calpain small subunit 1 OS=Homo sapiens GN=CAPNS1
P05783	Keratin, type I cytoskeletal 18 OS=Homo sapiens GN=KRT18
P07203	Glutathione peroxidase 1 OS=Homo sapiens GN=GPX1
P08729	Keratin, type II cytoskeletal 7 OS=Homo sapiens GN=KRT7
P10909-1	Isoform 1 of Clusterin OS=Homo sapiens GN=CLU
P12109	Collagen alpha-1(VI) chain OS=Homo sapiens GN=COL6A1
P13667	Protein disulfide-isomerase A4 OS=Homo sapiens GN=PDIA4
P13798	Acylamino-acid-releasing enzyme OS=Homo sapiens GN=APEH
P13861	cAMP-dependent protein kinase type II-alpha regulatory subunit OS=Homo sapiens GN=PRKAR2A
P14923	Junction plakoglobin OS=Homo sapiens GN=JUP
P17987	T-complex protein 1 subunit alpha OS=Homo sapiens GN=TCP1
P22087	rRNA 2'-O-methyltransferase fibrillarin OS=Homo sapiens GN=FBL
P24666-1	Isoform 1 of Low molecular weight phosphotyrosine protein phosphatase OS=Homo sapiens GN=ACP1
P26038	Moesin OS=Homo sapiens GN=MSN
P28066	Proteasome subunit alpha type-5 OS=Homo sapiens GN=PSMA5
P28838-1	Isoform 1 of Cytosol aminopeptidase OS=Homo sapiens GN=LAP3
P30443	HLA class I histocompatibility antigen, A-1 alpha chain OS=Homo sapiens GN=HLA-A
P31949	Protein S100-A11 OS=Homo sapiens GN=S100A11
P35908	Keratin, type II cytoskeletal 2 epidermal OS=Homo sapiens GN=KRT2
P36542-1	Isoform Liver of ATP synthase subunit gamma, mitochondrial OS=Homo sapiens GN=ATP5C1
P36578	60S ribosomal protein L4 OS=Homo sapiens GN=RPL4
P36871-1	Isoform 1 of Phosphoglucomutase-1 OS=Homo sapiens GN=PGM1
P36957	Dihydrolipoyllysine-residue succinyltransferase component of 2-oxoglutarate dehydrogenase complex, mitochondrial OS=Homo sapiens GN=DLST
P39019	40S ribosomal protein S19 OS=Homo sapiens GN=RPS19
P42126-1	Isoform 1 of Enoyl-CoA delta isomerase 1, mitochondrial OS=Homo sapiens GN=ECI1
P42166-1	Isoform Alpha of Lamina-associated polypeptide 2, isoform alpha OS=Homo sapiens GN=TMPO
P43304-1	Isoform 1 of Glycerol-3-phosphate dehydrogenase, mitochondrial OS=Homo sapiens GN=GPD2
P46781	40S ribosomal protein S9 OS=Homo sapiens GN=RPS9
P46940	Ras GTPase-activating-like protein IQGAP1 OS=Homo sapiens GN=IQGAP1
P48643	T-complex protein 1 subunit epsilon OS=Homo sapiens GN=CCT5
P48735	Isocitrate dehydrogenase [NADP], mitochondrial OS=Homo sapiens GN=IDH2
P50395	Rab GDP dissociation inhibitor beta OS=Homo sapiens GN=GDI2
P50502	Hsc70-interacting protein OS=Homo sapiens GN=ST13
P50991	T-complex protein 1 subunit delta OS=Homo sapiens GN=CCT4
P51884	Lumican OS=Homo sapiens GN=LUM
P51991-1	Isoform 1 of Heterogeneous nuclear ribonucleoprotein A3 OS=Homo sapiens GN=HNRNPA3
P52597	Heterogeneous nuclear ribonucleoprotein F OS=Homo sapiens GN=HNRNPF
P04083	Annexin A1 OS=Homo sapiens GN=ANXA1
P52943	Cysteine-rich protein 2 OS=Homo sapiens GN=CRIP2
P55084	Trifunctional enzyme subunit beta, mitochondrial OS=Homo sapiens GN=HADHB
P56134-1	Isoform 1 of ATP synthase subunit f, mitochondrial OS=Homo sapiens GN=ATP5J2
P58546	Myotrophin OS=Homo sapiens GN=MTPN
P61158	Actin-related protein 3 OS=Homo sapiens GN=ACTR3
P61160	Actin-related protein 2 OS=Homo sapiens GN=ACTR2
P62244	40S ribosomal protein S15a OS=Homo sapiens GN=RPS15A
P62263	40S ribosomal protein S14 OS=Homo sapiens GN=RPS14
P62314	Small nuclear ribonucleoprotein Sm D1 OS=Homo sapiens GN=SNRPD1
P62851	40S ribosomal protein S25 OS=Homo sapiens GN=RPS25
P62857	40S ribosomal protein S28 OS=Homo sapiens GN=RPS28
P63244	Guanine nucleotide-binding protein subunit beta-2-like 1 OS=Homo sapiens GN=GNB2L1
Q08211	ATP-dependent RNA helicase A OS=Homo sapiens GN=DHX9
Q0VDC6	FKBP1A protein OS=Homo sapiens GN=FKBP1A
Q13813-1	Isoform 1 of Spectrin alpha chain, brain OS=Homo sapiens GN=SPTAN1
Q14204	Cytoplasmic dynein 1 heavy chain 1 OS=Homo sapiens GN=DYNC1H1
Q14240-1	Isoform 1 of Eukaryotic initiation factor 4A-II OS=Homo sapiens GN=EIF4A2
Q14498-1	Isoform 1 of RNA-binding protein 39 OS=Homo sapiens GN=RBM39
Q15029	116 kDa U5 small nuclear ribonucleoprotein component OS=Homo sapiens GN=EFTUD2
Q15843	NEDD8 OS=Homo sapiens GN=NEDD8
Q32P51	Heterogeneous nuclear ribonucleoprotein A1-like 2 OS=Homo sapiens GN=HNRNPA1L2
Q58FF8	Putative heat shock protein HSP 90-beta 2 OS=Homo sapiens GN=HSP90AB2P
Q5JWF2-1	Isoform XLas-1 of Guanine nucleotide-binding protein G(s) subunit alpha isoforms XLas OS=Homo sapiens GN=GNAS
Q7KZF4	Staphylococcal nuclease domain-containing protein 1 OS=Homo sapiens GN=SND1
Q86V81	THO complex subunit 4 OS=Homo sapiens GN=THOC4
Q8NBS9	Thioredoxin domain-containing protein 5 OS=Homo sapiens GN=TXNDC5
Q8NC51-1	Isoform 1 of Plasminogen activator inhibitor 1 RNA-binding protein OS=Homo sapiens GN=SERBP1
Q96AE4-1	Isoform 1 of Far upstream element-binding protein 1 OS=Homo sapiens GN=FUBP1
Q96CN7	Isochorismatase domain-containing protein 1 OS=Homo sapiens GN=ISOC1
Q96CX2	BTB/POZ domain-containing protein KCTD12 OS=Homo sapiens GN=KCTD12
Q96I99	Succinyl-CoA ligase [GDP-forming] subunit beta, mitochondrial OS=Homo sapiens GN=SUCLG2
Q99829	Copine-1 OS=Homo sapiens GN=CPNE1
Q9H3P7	Golgi resident protein GCP60 OS=Homo sapiens GN=ACBD3
P35232	Prohibitin OS=Homo sapiens GN=PHB
Q9H910-1	Isoform 1 of Hematological and neurological expressed 1-like protein OS=Homo sapiens GN=HN1L
Q9NVI7-1	Isoform 1 of ATPase family AAA domain-containing protein 3A OS=Homo sapiens GN=ATAD3A
Q9P2E9-1	Isoform 3 of Ribosome-binding protein 1 OS=Homo sapiens GN=RRBP1
Q9Y285	Phenylalanyl-tRNA synthetase alpha chain OS=Homo sapiens GN=FARSA
Q9Y2B0-1	Isoform 1 of Protein canopy homolog 2 OS=Homo sapiens GN=CNPY2
Q9Y6G9	Cytoplasmic dynein 1 light intermediate chain 1 OS=Homo sapiens GN=DYNC1LI1
P55072	Transitional endoplasmic reticulum ATPase OS=Homo sapiens GN=VCP
Q16643-1	Isoform 1 of Drebrin OS=Homo sapiens GN=DBN1
Q96KP4-1	Isoform 1 of Cytosolic non-specific dipeptidase OS=Homo sapiens GN=CNDP2
